# Supplementary material for: Analysis of REST binding sites with canonical and non-canonical motifs in human cell lines
Source: BMC Med Genomics. 2024 Apr 17;17(Suppl 1):92. doi: 10.1186/s12920-024-01860-4 (PMC11025195; doi:10.1186/s12920-024-01860-4)
Supplement: Supplementary file 2 — Supplementary Material 2. [file 12920_2024_1860_MOESM2_ESM.xlsx]

## Sheet: experiment_report
NarrowPeak Accession	Experiment Accession	Target gene symbol	Biosample summary	Biosample term name	Description	Lab	Biosample accession	Biological replicate	Technical replicate	Linked antibody	Organism	Life stage	Biosample age
ENCFF622LOQ	ENCSR000BJO	REST	Homo sapiens Panc1	Panc1	REST ChIP-seq protocol PCR2x on human PANC-1	Richard Myers, HAIB	ENCBS425ENC	2,1	1	ENCAB000AJK	Homo sapiens	adult	56 years
ENCFF707MDI	ENCSR000BMW	REST	Homo sapiens K562	K562	REST ChIP-seq protocol v041610.2 on human K562	Richard Myers, HAIB	ENCBS109ENC	1,2	1	ENCAB000AJK	Homo sapiens	adult	53 years
ENCFF650LAZ	ENCSR000BOZ	REST	Homo sapiens SK-N-SH	SK-N-SH	REST ChIP-seq protocol v041610.1 on human SK-N-SH	Richard Myers, HAIB	ENCBS428ENC	1,2	1	ENCAB000AJK	Homo sapiens	child	4 years
ENCFF087KDW	ENCSR000BUP	REST	Homo sapiens Panc1	Panc1	REST ChIP-seq protocol v042211.1 on human PANC-1	Richard Myers, HAIB	ENCBS425ENC	2,1	1	ENCAB000AJK	Homo sapiens	adult	56 years
ENCFF526SUL	ENCSR000BTF	REST	Homo sapiens HL-60	HL-60	REST ChIP-seq protocol v042211.1 on human HL-60	Richard Myers, HAIB	ENCBS070ENC	1,2	1	ENCAB000AJK	Homo sapiens	adult	36 years
ENCFF358XFJ	ENCSR000BJJ	REST	Homo sapiens SK-N-SH	SK-N-SH	REST ChIP-seq protocol PCR2x on human SK-N-SH	Richard Myers, HAIB	ENCBS428ENC	2,1	1	ENCAB000AJK	Homo sapiens	child	4 years
ENCFF717BYN	ENCSR000BUU	REST	Homo sapiens Ishikawa	Ishikawa	REST ChIP-seq protocol v042211.1 on human ECC-1. Note- This experiment previously referred to its biosample as ECC-1, however it has been found that all currently available ECC-1 are actually Ishikawa cells.	Richard Myers, HAIB	ENCBS034DOC	2,1	1	ENCAB000AJK	Homo sapiens	adult	39 years
ENCFF668YET	ENCSR000BJP	REST	Homo sapiens PFSK-1	PFSK-1	REST ChIP-seq protocol PCR2x on human PFSK-1	Richard Myers, HAIB	ENCBS054ENC	2,1	1	ENCAB000AJK	Homo sapiens	child	22 months
ENCFF884WVM	ENCSR000BOX	REST	Homo sapiens PFSK-1	PFSK-1	REST ChIP-seq protocol v041610.1 on human PFSK-1	Richard Myers, HAIB	ENCBS054ENC	1,2	1	ENCAB000AJK	Homo sapiens	child	22 months
ENCFF539MIO	ENCSR000ATM	REST	Homo sapiens K562	K562	ChIP-seq on human K562 REST	Bradley Bernstein, Broad	ENCBS674MPN,ENCBS658RMI,ENCBS979ZKW	1,2,3	1	ENCAB000AKI,ENCAB584CZQ,ENCAB937ZMF	Homo sapiens	adult	53 years
ENCFF096JDA	ENCSR000BMN	REST	Homo sapiens HeLa-S3	HeLa-S3	REST ChIP-seq protocol PCR1x on human HeLa-S3	Richard Myers, HAIB	ENCBS113ENC	1,2	1	ENCAB000AJK	Homo sapiens	adult	31 years
ENCFF866PJC	ENCSR000BVI	REST	Homo sapiens HCT116	HCT116	REST ChIP-seq protocol v042211.1 on human HCT-116	Richard Myers, HAIB	ENCBS389ENC	2,1	1	ENCAB000AJK	Homo sapiens	adult	48 years
ENCFF680JMZ	ENCSR000BSP	REST	Homo sapiens MCF-7	MCF-7	REST ChIP-seq protocol v042211.1 on human MCF-7	Richard Myers, HAIB	ENCBS056AAA	2,1	1	ENCAB000AJK	Homo sapiens	adult	69 years
ENCFF039IZP	ENCSR000BPK	REST	Homo sapiens Panc1	Panc1	REST ChIP-seq protocol v041610.1 on human PANC-1	Richard Myers, HAIB	ENCBS425ENC	1,2	1	ENCAB000AJK	Homo sapiens	adult	56 years
ENCFF994HAM	ENCSR000BQP	REST	Homo sapiens A549 treated with 0.02% ethanol for 1 hour	A549	REST ChIP-seq (protocol v042211.1) on A549 treated with ethanol at 0.02%	Richard Myers, HAIB	ENCBS423ENC	1,2	1	ENCAB000AJK	Homo sapiens	adult	58 years
ENCFF200SDQ	ENCSR000BJL	REST	Homo sapiens HepG2	HepG2	REST ChIP-seq protocol PCR2x on human HepG2	Richard Myers, HAIB	ENCBS114ENC	2,1	1	ENCAB000AJK	Homo sapiens	child	15 years
ENCFF975LZF	ENCSR000BGF	REST	Homo sapiens GM12878	GM12878	REST ChIP-seq protocol PCR2x on human GM12878	Richard Myers, HAIB	ENCBS110ENC	2,1	1	ENCAB000AJK	Homo sapiens	adult
ENCFF271FEM	ENCSR000BOT	REST	Homo sapiens HepG2	HepG2	REST ChIP-seq protocol v041610.1 on human HepG2	Richard Myers, HAIB	ENCBS114ENC	1,2	1	ENCAB000AJK	Homo sapiens	child	15 years
ENCFF738LQB	ENCSR000BHM	REST	Homo sapiens H1	H1	REST ChIP-seq protocol v041610.2 on human H1-hESC	Richard Myers, HAIB	ENCBS111ENC	2,1	1	ENCAB000AJK	Homo sapiens	embryonic
ENCFF262MRD	ENCSR000BQS	REST	Homo sapiens GM12878	GM12878	REST ChIP-seq protocol PCR1x on human GM12878	Richard Myers, HAIB	ENCBS110ENC	2,1	1	ENCAB000AJK	Homo sapiens	adult
ENCFF206NAT	ENCSR871KYB	REST	Homo sapiens GM23338 originated from GM23248	GM23338	Chip-Seq on PGP1 iPSC	Richard Myers, HAIB	ENCBS373AAA	1	1	ENCAB000AJK	Homo sapiens	adult	53 years
ENCFF814JWH	ENCSR892DRK	REST	Homo sapiens A549	A549		Bradley Bernstein, Broad	ENCBS117POP,ENCBS998UBJ	1,2	1	ENCAB937ZMF	Homo sapiens	adult	58 years
ENCFF649VNE	ENCSR663WAR	REST	Homo sapiens H1	H1		Bradley Bernstein, Broad	ENCBS952IPA,ENCBS364BFI	1,2	1	ENCAB937ZMF,ENCAB334JUA	Homo sapiens	embryonic
