# Supplementary material for: Analysis of REST binding sites with canonical and non-canonical motifs in human cell lines
Source: BMC Med Genomics. 2024 Apr 17;17(Suppl 1):92. doi: 10.1186/s12920-024-01860-4 (PMC11025195; doi:10.1186/s12920-024-01860-4)
Supplement: Supplementary file 3 — Supplementary Material 3. [file 12920_2024_1860_MOESM3_ESM.xlsx]

## Sheet: Supplementary_Table_2
Peak_location	count_chipseq	start	stop	strand	score	matched_sequence	ENCFF039IZP.bed	ENCFF087KDW.bed	ENCFF096JDA.bed	ENCFF200SDQ.bed	ENCFF206NAT.bed	ENCFF262MRD.bed	ENCFF271FEM.bed	ENCFF358XFJ.bed	ENCFF526SUL.bed	ENCFF539MIO.bed	ENCFF622LOQ.bed	ENCFF649VNE.bed	ENCFF650LAZ.bed	ENCFF668YET.bed	ENCFF680JMZ.bed	ENCFF707MDI.bed	ENCFF717BYN.bed	ENCFF738LQB.bed	ENCFF814JWH.bed	ENCFF866PJC.bed	ENCFF884WVM.bed	ENCFF975LZF.bed	ENCFF994HAM.bed
1:110155580-110156891	23	514	534	-	29.4388	GGCAGGACCATGGACAGCGCC	1	1	1	1	1	1	1	1	1	1	1	1	1	1	1	1	1	1	1	1	1	1	1
1:114154858-114155726	23	361	381	-	29.8163	TTCAGCACCGTGGACAGAGCC	1	1	1	1	1	1	1	1	1	1	1	1	1	1	1	1	1	1	1	1	1	1	1
1:11478651-11480991	23	1606	1626	+	30.5306	GTCAGCACCGCGGACAGCGCC	1	1	1	1	1	1	1	1	1	1	1	1	1	1	1	1	1	1	1	1	1	1	1
1:11859005-11860034	23	467	487	-	30.1224	ATCAGCACCACGGACAGCGGC	1	1	1	1	1	1	1	1	1	1	1	1	1	1	1	1	1	1	1	1	1	1	1
1:145451578-145452300	23	531	551	+	32.6327	CTCAGCACCATGGACAGCGCC	1	1	1	1	1	1	1	1	1	1	1	1	1	1	1	1	1	1	1	1	1	1	1
1:153422281-153423109	23	363	383	-	30.0102	TTCAGCACCACGGACAGCTCA	1	1	1	1	1	1	1	1	1	1	1	1	1	1	1	1	1	1	1	1	1	1	1
1:154567270-154568457	22	685	705	+	33.6531	TTCAGCACCACGGACAGCGCC	1	1	1	0	1	1	1	1	1	1	1	1	1	1	1	1	1	1	1	1	1	1	1
1:156414227-156415229	23	434	454	-	31.1531	TCCAGCACCACGGACAGCTCC	1	1	1	1	1	1	1	1	1	1	1	1	1	1	1	1	1	1	1	1	1	1	1
1:156651816-156652647	21	393	413	-	28.8776	TTCAGCACCAGGGACAGCGTC	1	1	1	0	1	1	1	1	1	1	1	1	1	1	1	1	1	1	1	0	1	1	1
1:17919117-17920174	23	507	527	+	30.4286	GTCAGCACCAGGGACAGCTCC	1	1	1	1	1	1	1	1	1	1	1	1	1	1	1	1	1	1	1	1	1	1	1
1:18061984-18062612	23	397	417	+	31.0306	CTCAGGACCATGGACAGCGCC	1	1	1	1	1	1	1	1	1	1	1	1	1	1	1	1	1	1	1	1	1	1	1
1:18256031-18257025	23	464	484	-	28.5612	ATCAGCACCACGGACAGCTCT	1	1	1	1	1	1	1	1	1	1	1	1	1	1	1	1	1	1	1	1	1	1	1
1:202692744-202693764	23	401	421	-	29.6531	TTCAGCACCATGGACAGAGCT	1	1	1	1	1	1	1	1	1	1	1	1	1	1	1	1	1	1	1	1	1	1	1
1:205458516-205459557	23	613	633	+	28.6633	TTCAGCACCTAGGACAGGGCC	1	1	1	1	1	1	1	1	1	1	1	1	1	1	1	1	1	1	1	1	1	1	1
1:21659007-21659808	23	306	326	+	28.6837	TCCAGGACCAGGGACAGCGCC	1	1	1	1	1	1	1	1	1	1	1	1	1	1	1	1	1	1	1	1	1	1	1
1:22610903-22612891	23	755	775	-	28.949	TTCAGCACCAAGGACAGCTCA	1	1	1	1	1	1	1	1	1	1	1	1	1	1	1	1	1	1	1	1	1	1	1
1:2467245-2468725	22	950	970	+	29.7041	GTCAGCACCATGGACAGGGGC	1	1	1	1	1	1	1	0	1	1	1	1	1	1	1	1	1	1	1	1	1	1	1
1:29736380-29737348	23	401	421	-	32.0306	TTCAGCACCATGGACAGAGCC	1	1	1	1	1	1	1	1	1	1	1	1	1	1	1	1	1	1	1	1	1	1	1
1:31181449-31183223	22	1016	1036	-	28.5918	TTCAGCACCCTGGACAGAGGC	1	1	1	1	1	1	1	1	1	1	1	1	1	1	1	1	1	1	1	1	1	1	1
1:31723231-31724965	23	711	731	+	29.9796	TTCAGCACCCTGGACAGCAGC	1	1	1	1	1	1	1	1	1	1	1	1	1	1	1	1	1	1	1	1	1	1	1
1:34500255-34501163	23	373	393	-	28.3571	GTCAGCACCGTGGACAGCTAC	1	1	1	1	1	1	1	1	1	1	1	1	1	1	1	1	1	1	1	1	1	1	1
1:34907223-34908229	23	450	470	-	29.3265	CTCAGCACCATGGACAGATCC	1	1	1	1	1	1	1	1	1	1	1	1	1	1	1	1	1	1	1	1	1	1	1
1:36965741-36966963	23	716	736	+	30.4286	GTCAGCACCAGGGACAGCTCC	1	1	1	1	1	1	1	1	1	1	1	1	1	1	1	1	1	1	1	1	1	1	1
1:37020479-37021416	23	382	402	-	28.4592	TTCAGCACCACGGAGAGCAGC	1	1	1	1	1	1	1	1	1	1	1	1	1	1	1	1	1	1	1	1	1	1	1
1:37255107-37256075	23	492	512	-	29.1837	TTCAGCACCACGGACAGCCCC	1	1	1	1	1	1	1	1	1	1	1	1	1	1	1	1	1	1	1	1	1	1	1
1:37410386-37411606	23	533	553	-	28.7755	TCCAGCACCACGGACAGCTCT	1	1	1	1	1	1	1	1	1	1	1	1	1	1	1	1	1	1	1	1	1	1	1
1:38075827-38076911	22	411	431	-	28.6633	TTCAGCACCATGGCCAGAGCC	1	1	1	0	1	1	1	1	1	1	1	1	1	1	1	1	1	1	1	1	1	1	1
1:43967741-43969006	21	774	794	+	29.3469	ATCAGCACCAGGGACAGCTCC	1	1	1	0	1	1	1	1	1	1	1	1	1	1	1	1	1	1	1	0	1	1	1
1:5001257-5002142	22	398	418	+	31.1224	TTCAGCACCTAGGACAGCGCC	1	1	1	1	1	1	1	1	1	1	0	1	1	1	1	1	1	1	1	1	1	1	1
1:6161216-6162255	22	599	619	+	29.5306	TTCAGCACCACGGACAGAGGC	1	1	1	0	1	1	1	1	1	1	1	1	1	1	1	1	1	1	1	1	1	1	1
1:6244951-6245792	22	297	317	+	31.0408	GGCAGCACCATGGACAGCGCC	1	1	1	0	1	1	1	1	1	1	1	1	1	1	1	1	1	1	1	1	1	1	1
1:65309293-65310382	22	625	645	+	28.2857	GCCAGCACCATGGACAGCTCA	1	1	1	0	1	1	1	1	1	1	1	1	1	1	1	1	1	1	1	1	1	1	1
1:7074829-7075864	23	683	703	+	29.8571	TTCAGCACCAAGGACAGCAGC	1	1	1	1	1	1	1	1	1	1	1	1	1	1	1	1	1	1	1	1	1	1	1
1:77036475-77037146	23	287	307	-	29.9592	TTCAGCACCAAGGACAGTGCC	1	1	1	1	1	1	1	1	1	1	1	1	1	1	1	1	1	1	1	1	1	1	1
1:95384373-95385222	23	384	404	-	29.3878	GTCAGCACCACGGACAGTTCC	1	1	1	1	1	1	1	1	1	1	1	1	1	1	1	1	1	1	1	1	1	1	1
10:101080745-101081697	23	386	406	-	28.8878	GTCAGGACCAAGGACAGCACC	1	1	1	1	1	1	1	1	1	1	1	1	1	1	1	1	1	1	1	1	1	1	1
10:102361488-102362142	23	413	433	-	28.4286	CTCAGCACCTTGGACAGCAGC	1	1	1	1	1	1	1	1	1	1	1	1	1	1	1	1	1	1	1	1	1	1	1
10:103278568-103279543	23	441	461	-	30.4082	ATCAGCACCGTGGACAGCGCC	1	1	1	1	1	1	1	1	1	1	1	1	1	1	1	1	1	1	1	1	1	1	1
10:118594391-118595092	23	283	303	+	28.7551	GCCAGCACCGCGGACAGCGCC	1	1	1	1	1	1	1	1	1	1	1	1	1	1	1	1	1	1	1	1	1	1	1
10:130923864-130924765	23	442	462	+	28.5918	GTCAGCACCATGGACAGCAGT	1	1	1	1	1	1	1	1	1	1	1	1	1	1	1	1	1	1	1	1	1	1	1
10:132294304-132295243	22	445	465	+	28.8265	GCCAGCACCATGGACAGCTCT	1	1	1	0	1	1	1	1	1	1	1	1	1	1	1	1	1	1	1	1	1	1	1
10:1643158-1644093	23	484	504	+	28.7245	GTCAGAACCACGGACAGCTCC	1	1	1	1	1	1	1	1	1	1	1	1	1	1	1	1	1	1	1	1	1	1	1
10:16670225-16671055	23	520	540	+	29.3061	GTCAGCACCATGGATAGCGCC	1	1	1	1	1	1	1	1	1	1	1	1	1	1	1	1	1	1	1	1	1	1	1
10:26367550-26368346	23	448	468	+	28.5918	TTCAGCACCAAGGACAGGGGC	1	1	1	1	1	1	1	1	1	1	1	1	1	1	1	1	1	1	1	1	1	1	1
10:49606681-49607607	23	446	466	+	29.3061	GCCAGCACCCTGGACAGCTCC	1	1	1	1	1	1	1	1	1	1	1	1	1	1	1	1	1	1	1	1	1	1	1
10:49761992-49763189	22	430	450	-	29.7143	GCCAGCACCGTGGACAGCGCC	1	1	1	0	1	1	1	1	1	1	1	1	1	1	1	1	1	1	1	1	1	1	1
10:97081458-97082394	22	365	385	-	31.3265	TTCAGGACCACGGACAGCTCC	1	1	1	0	1	1	1	1	1	1	1	1	1	1	1	1	1	1	1	1	1	1	1
10:98055616-98056531	23	450	470	+	29.102	GTCAGCACCAAGGACAGAGCC	1	1	1	1	1	1	1	1	1	1	1	1	1	1	1	1	1	1	1	1	1	1	1
11:113473961-113474934	23	539	559	+	29.449	TTCAGGACCAAGGACAGCGGC	1	1	1	1	1	1	1	1	1	1	1	1	1	1	1	1	1	1	1	1	1	1	1
11:113990919-113992706	23	429	449	+	29.0918	TTCAGCACCACGGCCAGCACC	1	1	1	1	1	1	1	1	1	1	1	1	1	1	1	1	1	1	1	1	1	1	1
11:116605418-116606349	23	293	313	-	28.6939	ATCAGCACCTTGGACAGGGCC	1	1	1	1	1	1	1	1	1	1	1	1	1	1	1	1	1	1	1	1	1	1	1
11:119493409-119494469	22	499	519	-	28.9898	GCCAGCACCGTGGACAGCTCC	1	1	1	0	1	1	1	1	1	1	1	1	1	1	1	1	1	1	1	1	1	1	1
11:119773846-119774886	23	517	537	+	30.1327	TTCAGCACCCTGGACAGAGCC	1	1	1	1	1	1	1	1	1	1	1	1	1	1	1	1	1	1	1	1	1	1	1
11:120652849-120653485	23	298	318	-	30.5102	TTCAGCACCTTGGACAGTGCC	1	1	1	1	1	1	1	1	1	1	1	1	1	1	1	1	1	1	1	1	1	1	1
11:122981567-122982437	23	393	413	-	30.7143	TTCAGCACCGCGGACAGCTCC	1	1	1	1	1	1	1	1	1	1	1	1	1	1	1	1	1	1	1	1	1	1	1
11:1238685-1239685	22	352	372	-	31.0714	TTCAGCACCACGGACAGAGCC	1	1	1	0	1	1	1	1	1	1	1	1	1	1	1	1	1	1	1	1	1	1	1
11:126561007-126561950	23	468	488	+	29.5306	TTCAGCACCACGGACAGAGGC	1	1	1	1	1	1	1	1	1	1	1	1	1	1	1	1	1	1	1	1	1	1	1
11:27720125-27722410	23	552	572	-	30.5612	TTCAGCACCTTGGACAGAGCC	1	1	1	1	1	1	1	1	1	1	1	1	1	1	1	1	1	1	1	1	1	1	1
11:45097615-45098544	23	463	483	+	31.9796	TTCAGCACCATGGACAGTGCC	1	1	1	1	1	1	1	1	1	1	1	1	1	1	1	1	1	1	1	1	1	1	1
11:45885017-45885918	23	517	537	+	28.9796	TTCAGCACCGCGGAGAGCGCC	1	1	1	1	1	1	1	1	1	1	1	1	1	1	1	1	1	1	1	1	1	1	1
11:46391905-46393203	22	811	831	+	29	TTCAGCACCTCGGAGAGCTCC	1	1	1	0	1	1	1	1	1	1	1	1	1	1	1	1	1	1	1	1	1	1	1
11:57379014-57380282	23	840	860	+	29.898	TCCAGCACCGTGGACAGCTCC	1	1	1	1	1	1	1	1	1	1	1	1	1	1	1	1	1	1	1	1	1	1	1
11:66418070-66419696	22	799	819	+	29.7347	TTCAGCACCACGGACAGCGGT	1	1	1	1	1	1	1	1	1	1	1	1	1	1	1	1	1	1	1	1	1	1	1
11:66420188-66422880	23	1564	1584	-	28.6224	GTCAGCACCATGGGCAGCGCC	1	1	1	1	1	1	1	1	1	1	1	1	1	1	1	1	1	1	1	1	1	1	1
11:66420188-66422880	23	1604	1624	-	28.7347	TTCAGAACCATGGACAGAGCC	1	1	1	1	1	1	1	1	1	1	1	1	1	1	1	1	1	1	1	1	1	1	1
11:70580233-70581093	22	390	410	+	28.3061	GCCAGGACCAAGGACAGCGCC	1	1	1	1	1	1	1	1	1	1	1	1	0	1	1	1	1	1	1	1	1	1	1
11:75214114-75215231	22	435	455	+	32.2347	GTCAGCACCTTGGACAGCGCC	1	1	1	0	1	1	1	1	1	1	1	1	1	1	1	1	1	1	1	1	1	1	1
11:75233190-75234343	23	667	687	+	28.7449	TTCAGGACCACGGACAGATCC	1	1	1	1	1	1	1	1	1	1	1	1	1	1	1	1	1	1	1	1	1	1	1
12:100539006-100539865	23	388	408	-	28.7347	TCCAGCACCTTGGACAGTGCC	1	1	1	1	1	1	1	1	1	1	1	1	1	1	1	1	1	1	1	1	1	1	1
12:100826115-100827026	23	408	428	-	28.9286	TCCAGTACCATGGACAGCACC	1	1	1	1	1	1	1	1	1	1	1	1	1	1	1	1	1	1	1	1	1	1	1
12:108467778-108468753	23	726	746	+	29.8265	TTCAGGACCATGGAGAGCTCC	1	1	1	1	1	1	1	1	1	1	1	1	1	1	1	1	1	1	1	1	1	1	1
12:109258913-109259343	23	236	256	+	28.5918	GTCAGCACCCAGGACAGCACC	1	1	1	1	1	1	1	1	1	1	1	1	1	1	1	1	1	1	1	1	1	1	1
12:109736502-109737496	23	319	339	-	28.6531	GTCAGCACCACGGCCAGCTCC	1	1	1	1	1	1	1	1	1	1	1	1	1	1	1	1	1	1	1	1	1	1	1
12:111211883-111212892	23	480	500	+	29.4898	TTCAGCACCTTGGAGAGCACC	1	1	1	1	1	1	1	1	1	1	1	1	1	1	1	1	1	1	1	1	1	1	1
12:112791030-112792117	23	519	539	-	30.3673	GTCAGCACCACGGACAGCGCT	1	1	1	1	1	1	1	1	1	1	1	1	1	1	1	1	1	1	1	1	1	1	1
12:113479786-113480950	23	479	499	-	30.7143	TTCAGCACCGCGGACAGCTCC	1	1	1	1	1	1	1	1	1	1	1	1	1	1	1	1	1	1	1	1	1	1	1
12:113601145-113602302	23	728	748	+	28.4694	TTCAGCACCAAGGACAGAGGC	1	1	1	1	1	1	1	1	1	1	1	1	1	1	1	1	1	1	1	1	1	1	1
12:11500320-11501233	23	430	450	+	29.6735	TTCAGGACCACGGACAGCGCT	1	1	1	1	1	1	1	1	1	1	1	1	1	1	1	1	1	1	1	1	1	1	1
12:118632862-118633748	21	405	425	-	28.9592	TTCAGCACCAGGGACAGCTCT	0	1	1	1	1	1	1	1	1	1	0	1	1	1	1	1	1	1	1	1	1	1	1
12:118645046-118645897	23	366	386	-	29.0816	TTCAGGACCTTGGAGAGCGCC	1	1	1	1	1	1	1	1	1	1	1	1	1	1	1	1	1	1	1	1	1	1	1
12:118981370-118982296	23	464	484	+	28.4592	TTCAGCACTTTGGACAGCGCC	1	1	1	1	1	1	1	1	1	1	1	1	1	1	1	1	1	1	1	1	1	1	1
12:119060875-119061826	22	527	547	+	29.6531	TTCAGCACCAGGGACAGCGAC	1	1	1	0	1	1	1	1	1	1	1	1	1	1	1	1	1	1	1	1	1	1	1
12:119512559-119513499	23	510	530	+	29.2653	TTCAGCACCGTGGACAGCTAC	1	1	1	1	1	1	1	1	1	1	1	1	1	1	1	1	1	1	1	1	1	1	1
12:126681617-126682579	19	235	255	-	28.4898	TTCAGCACCTAGGACAGTGCC	0	1	1	0	1	1	1	1	1	1	0	1	1	1	1	1	1	1	0	1	1	1	1
12:2752296-2753325	23	481	501	-	28.4694	TTAAGCACCACGGACAGCTCC	1	1	1	1	1	1	1	1	1	1	1	1	1	1	1	1	1	1	1	1	1	1	1
12:3491073-3492804	23	1303	1323	+	28.8776	TTCAGCACCAGGGACAGCGTC	1	1	1	1	1	1	1	1	1	1	1	1	1	1	1	1	1	1	1	1	1	1	1
12:57760249-57761076	22	327	347	-	28.3265	GCCAGCACCATGGACAGCAAC	1	1	1	1	1	1	1	1	1	1	1	1	1	1	1	1	1	1	1	0	1	1	1
12:94879298-94880190	23	459	479	+	29.898	TTTAGCACCATGGACAGCTCC	1	1	1	1	1	1	1	1	1	1	1	1	1	1	1	1	1	1	1	1	1	1	1
13:107864303-107865116	21	425	445	+	28.6633	TTCAGCACCACGGACAGAGAC	1	1	1	1	1	1	1	1	1	0	1	1	1	1	1	0	1	1	1	1	1	1	1
13:99795964-99796909	23	431	451	-	29.102	TTCAGCACCATGGTCAGCTCC	1	1	1	1	1	1	1	1	1	1	1	1	1	1	1	1	1	1	1	1	1	1	1
14:100486225-100487191	23	449	469	-	30.5918	TTCAGCACCTGGGACAGCGCC	1	1	1	1	1	1	1	1	1	1	1	1	1	1	1	1	1	1	1	1	1	1	1
14:104132846-104133647	21	244	264	-	28.5816	TTCAGCACCTTGGCCAGCACC	1	1	1	1	1	1	1	0	1	1	1	1	1	1	1	1	1	1	1	0	1	1	1
14:105800710-105801654	23	664	684	+	28.3061	GGCAGCACCATGGACAGCAGC	1	1	1	1	1	1	1	1	1	1	1	1	1	1	1	1	1	1	1	1	1	1	1
14:74425512-74426262	23	550	570	+	30.7143	TTCAGCACCGCGGACAGCTCC	1	1	1	1	1	1	1	1	1	1	1	1	1	1	1	1	1	1	1	1	1	1	1
14:77208343-77209450	22	533	553	-	31.4388	CTCAGCACCATGGACAGCACC	1	1	1	0	1	1	1	1	1	1	1	1	1	1	1	1	1	1	1	1	1	1	1
14:78157895-78158646	23	371	391	-	28.6939	TCCAGCACCACGGAGAGCTCC	1	1	1	1	1	1	1	1	1	1	1	1	1	1	1	1	1	1	1	1	1	1	1
14:78399219-78399959	22	273	293	-	30.2143	TCCAGCACCCTGGACAGCTCC	1	1	1	1	1	1	1	1	1	1	0	1	1	1	1	1	1	1	1	1	1	1	1
14:78519669-78520579	23	373	393	-	28.9694	TTCAGCACCATGGAGAGGTCC	1	1	1	1	1	1	1	1	1	1	1	1	1	1	1	1	1	1	1	1	1	1	1
14:78529894-78530610	23	353	373	+	28.2755	TTCAGCACCGTGGACAGAGGC	1	1	1	1	1	1	1	1	1	1	1	1	1	1	1	1	1	1	1	1	1	1	1
14:82075442-82076091	23	319	339	+	29.9694	CTCAGCACCTTGGACAGCACC	1	1	1	1	1	1	1	1	1	1	1	1	1	1	1	1	1	1	1	1	1	1	1
14:90494969-90495874	23	481	501	+	29.3571	TTCAGGACCATGGAGAGCACC	1	1	1	1	1	1	1	1	1	1	1	1	1	1	1	1	1	1	1	1	1	1	1
14:92913722-92914695	23	522	542	+	29.3163	TTCAGGACCACGGACAGCAGC	1	1	1	1	1	1	1	1	1	1	1	1	1	1	1	1	1	1	1	1	1	1	1
14:92923059-92923973	21	465	485	+	31.4388	TTCAGCACCGCGGACAGCGCC	1	1	1	0	1	1	1	0	1	1	1	1	1	1	1	1	1	1	1	1	1	1	1
14:93430332-93431641	22	901	921	-	29.8469	TTCAGCACCGGGGACAGCGCC	0	1	1	1	1	1	1	1	1	1	1	1	1	1	1	1	1	1	1	1	1	1	1
14:95935036-95935870	23	378	398	-	29.4388	ATCAGCACCATGGAGAGCTCC	1	1	1	1	1	1	1	1	1	1	1	1	1	1	1	1	1	1	1	1	1	1	1
15:29449046-29449775	23	290	310	-	29.1429	GTCAGCACCATGGCCAGCACC	1	1	1	1	1	1	1	1	1	1	1	1	1	1	1	1	1	1	1	1	1	1	1
15:48190503-48191446	22	526	546	+	28.9694	TTCAGCACTACGGACAGCGCC	1	1	1	0	1	1	1	1	1	1	1	1	1	1	1	1	1	1	1	1	1	1	1
15:66004488-66005924	23	357	377	-	28.4796	TTCAGCACCAAGGACAGCACA	1	1	1	1	1	1	1	1	1	1	1	1	1	1	1	1	1	1	1	1	1	1	1
15:72319319-72320100	23	479	499	-	29.898	TTCAGCACCGCGGACAGCGGC	1	1	1	1	1	1	1	1	1	1	1	1	1	1	1	1	1	1	1	1	1	1	1
15:73346325-73347380	22	579	599	+	33.6531	TTCAGCACCACGGACAGCGCC	1	1	1	0	1	1	1	1	1	1	1	1	1	1	1	1	1	1	1	1	1	1	1
15:73851400-73852415	23	487	507	+	30.3469	TTCAGCACCACGGACAGATCC	1	1	1	1	1	1	1	1	1	1	1	1	1	1	1	1	1	1	1	1	1	1	1
15:74264781-74265790	23	445	465	-	29.3265	TTCAGCACCAGGGACAGCAGC	1	1	1	1	1	1	1	1	1	1	1	1	1	1	1	1	1	1	1	1	1	1	1
15:74291029-74292137	22	622	642	+	29.8571	TTCAGCACCAAGGACAGCAGC	1	1	1	0	1	1	1	1	1	1	1	1	1	1	1	1	1	1	1	1	1	1	1
15:77702051-77703066	23	622	642	+	29.4898	TTCAGCACCCCGGACAGCTGC	1	1	1	1	1	1	1	1	1	1	1	1	1	1	1	1	1	1	1	1	1	1	1
15:79283158-79284182	23	599	619	+	29.602	TTCAGCACCTCGGACAGAGCC	1	1	1	1	1	1	1	1	1	1	1	1	1	1	1	1	1	1	1	1	1	1	1
15:88166227-88166975	23	316	336	-	28.6633	TTCAGCACCATGGCCAGAGCC	1	1	1	1	1	1	1	1	1	1	1	1	1	1	1	1	1	1	1	1	1	1	1
16:10894797-10896137	23	728	748	+	32.0204	GTCAGCACCACGGACAGCTCC	1	1	1	1	1	1	1	1	1	1	1	1	1	1	1	1	1	1	1	1	1	1	1
16:1188131-1189396	22	744	764	+	31.8776	TTCAGCACCATGGACAGCAGC	1	1	1	0	1	1	1	1	1	1	1	1	1	1	1	1	1	1	1	1	1	1	1
16:13036217-13037130	23	564	584	+	30.8571	TTCAGGACCACGGACAGCACC	1	1	1	1	1	1	1	1	1	1	1	1	1	1	1	1	1	1	1	1	1	1	1
16:21684928-21685626	23	228	248	-	28.7959	GTCAGCACCATGGCCAGCGGC	1	1	1	1	1	1	1	1	1	1	1	1	1	1	1	1	1	1	1	1	1	1	1
16:24178273-24179004	23	411	431	+	29	AGCAGCACCACGGACAGCGCC	1	1	1	1	1	1	1	1	1	1	1	1	1	1	1	1	1	1	1	1	1	1	1
16:24857853-24859073	22	783	803	+	29.0102	TTCAGGACCATGGAGAGCGGC	1	1	1	0	1	1	1	1	1	1	1	1	1	1	1	1	1	1	1	1	1	1	1
16:2715131-2716007	22	508	528	-	32.398	TTCAGCACCGTGGACAGCGCC	1	1	1	1	1	1	1	1	1	1	1	1	1	1	1	1	1	1	1	0	1	1	1
16:27795487-27796825	23	700	720	-	30.6429	TTCAGCACCTCGGACAGCGGC	1	1	1	1	1	1	1	1	1	1	1	1	1	1	1	1	1	1	1	1	1	1	1
16:30028195-30029275	23	624	644	+	30.2857	GTCAGCACCACGGACAGGGCC	1	1	1	1	1	1	1	1	1	1	1	1	1	1	1	1	1	1	1	1	1	1	1
16:49126902-49127633	23	374	394	+	29.3571	TTCAGGACCATGGACAGGACC	1	1	1	1	1	1	1	1	1	1	1	1	1	1	1	1	1	1	1	1	1	1	1
16:49157722-49158733	22	496	516	-	28.9796	ATCAGCACCATGGACAGCTCA	1	1	1	0	1	1	1	1	1	1	1	1	1	1	1	1	1	1	1	1	1	1	1
16:56013620-56014621	22	514	534	+	30.2653	TGCAGCACCACGGACAGCTCC	1	1	1	0	1	1	1	1	1	1	1	1	1	1	1	1	1	1	1	1	1	1	1
16:5709816-5710569	23	242	262	+	29.4388	TTCAGCACCCGGGACAGCTCC	1	1	1	1	1	1	1	1	1	1	1	1	1	1	1	1	1	1	1	1	1	1	1
16:67652265-67653114	23	577	597	+	30.1327	CTCAGCACCACGGACAGCGGC	1	1	1	1	1	1	1	1	1	1	1	1	1	1	1	1	1	1	1	1	1	1	1
16:700191-701335	21	594	614	+	30.3878	GCCAGCACCATGGACAGCGGC	1	1	1	1	1	1	1	0	1	1	1	1	1	1	1	1	1	1	1	0	1	1	1
16:7246275-7247212	23	467	487	+	30.602	ATCAGCACCAAGGACAGCGCC	1	1	1	1	1	1	1	1	1	1	1	1	1	1	1	1	1	1	1	1	1	1	1
16:83419885-83420812	23	517	537	+	29.1531	TTCAGTACCAAGGACAGCTCC	1	1	1	1	1	1	1	1	1	1	1	1	1	1	1	1	1	1	1	1	1	1	1
16:87607888-87609032	23	702	722	+	28.3061	TTCAGCACCTTGGAGAGCGCT	1	1	1	1	1	1	1	1	1	1	1	1	1	1	1	1	1	1	1	1	1	1	1
16:8931587-8932483	23	445	465	+	31.0204	TTCAGCACCACGGACAGTGCC	1	1	1	1	1	1	1	1	1	1	1	1	1	1	1	1	1	1	1	1	1	1	1
16:89926057-89926900	20	448	468	+	31.6837	GTCAGCACCAAGGACAGCGCC	1	1	1	0	1	1	1	0	1	1	1	1	1	1	1	1	1	1	1	0	1	1	1
17:11506467-11507110	23	355	375	+	28.3265	TTCAGGACCTAGGACAGCACC	1	1	1	1	1	1	1	1	1	1	1	1	1	1	1	1	1	1	1	1	1	1	1
17:2749692-2750335	23	238	258	+	29.449	ATCAGCACCGCGGACAGCGCC	1	1	1	1	1	1	1	1	1	1	1	1	1	1	1	1	1	1	1	1	1	1	1
17:27762670-27763553	23	455	475	-	30	CTCAGCACCATGGACAGTGCC	1	1	1	1	1	1	1	1	1	1	1	1	1	1	1	1	1	1	1	1	1	1	1
17:29005197-29006441	23	827	847	+	28.2959	ATCAGCACCACGGCCAGCGCC	1	1	1	1	1	1	1	1	1	1	1	1	1	1	1	1	1	1	1	1	1	1	1
17:33731896-33732720	23	430	450	-	31.1224	TTCAGCACCTAGGACAGCGCC	1	1	1	1	1	1	1	1	1	1	1	1	1	1	1	1	1	1	1	1	1	1	1
17:3397766-3398247	23	191	211	+	29.7857	GTCAGCACCCAGGACAGCGCC	1	1	1	1	1	1	1	1	1	1	1	1	1	1	1	1	1	1	1	1	1	1	1
17:3433170-3433672	23	191	211	+	29.7857	GTCAGCACCCAGGACAGCGCC	1	1	1	1	1	1	1	1	1	1	1	1	1	1	1	1	1	1	1	1	1	1	1
17:34703383-34704941	23	411	431	-	28.9184	GTCAGCACCATGGACAGCGAT	1	1	1	1	1	1	1	1	1	1	1	1	1	1	1	1	1	1	1	1	1	1	1
17:34705710-34706647	23	504	524	+	28.3776	TTCAGAACCGTGGACAGCTCC	1	1	1	1	1	1	1	1	1	1	1	1	1	1	1	1	1	1	1	1	1	1	1
17:34797233-34798232	22	644	664	+	28.4082	ATCAGCACCTAGGACAGCTCC	1	1	1	0	1	1	1	1	1	1	1	1	1	1	1	1	1	1	1	1	1	1	1
17:39591949-39593095	23	572	592	-	28.6633	TTCAGCACCACGGACAGAGAC	1	1	1	1	1	1	1	1	1	1	1	1	1	1	1	1	1	1	1	1	1	1	1
17:46964011-46965338	23	470	490	+	29.7449	TTCAGCACCACGGACAGCTTC	1	1	1	1	1	1	1	1	1	1	1	1	1	1	1	1	1	1	1	1	1	1	1
17:6269296-6270139	23	411	431	-	28.7449	TTCAGCACCACGGCCAGCGGC	1	1	1	1	1	1	1	1	1	1	1	1	1	1	1	1	1	1	1	1	1	1	1
17:6303430-6304273	23	436	456	+	28.9694	TTCAGCACCCGGGACAGCACC	1	1	1	1	1	1	1	1	1	1	1	1	1	1	1	1	1	1	1	1	1	1	1
17:74190287-74191466	23	690	710	-	30.2857	GTCAGCACCACGGACAGGGCC	1	1	1	1	1	1	1	1	1	1	1	1	1	1	1	1	1	1	1	1	1	1	1
17:79192028-79193121	23	649	669	+	30.4286	GTCAGCACCAGGGACAGCTCC	1	1	1	1	1	1	1	1	1	1	1	1	1	1	1	1	1	1	1	1	1	1	1
17:79293821-79295113	23	836	856	+	31.2449	TTCAGCACCACGGACAGCGAC	1	1	1	1	1	1	1	1	1	1	1	1	1	1	1	1	1	1	1	1	1	1	1
17:80440844-80442129	23	425	445	-	31.051	TTCAGCACCAAGGACAGCGGC	1	1	1	1	1	1	1	1	1	1	1	1	1	1	1	1	1	1	1	1	1	1	1
18:1092049-1092925	23	394	414	+	29.1837	GCCAGCACCAAGGACAGCTCC	1	1	1	1	1	1	1	1	1	1	1	1	1	1	1	1	1	1	1	1	1	1	1
18:37269474-37271107	22	732	752	-	28.6633	CCCAGCACCTTGGACAGCTCC	1	1	1	0	1	1	1	1	1	1	1	1	1	1	1	1	1	1	1	1	1	1	1
18:46496952-46497675	23	370	390	-	29.2959	TTCAGCACCGTGGACAGCTCT	1	1	1	1	1	1	1	1	1	1	1	1	1	1	1	1	1	1	1	1	1	1	1
18:46502136-46502955	23	481	501	+	28.7245	GTCAGAACCACGGACAGCTCC	1	1	1	1	1	1	1	1	1	1	1	1	1	1	1	1	1	1	1	1	1	1	1
18:49898230-49899105	23	423	443	+	32.0204	GTCAGCACCACGGACAGCTCC	1	1	1	1	1	1	1	1	1	1	1	1	1	1	1	1	1	1	1	1	1	1	1
18:51867666-51868421	20	298	318	+	29.4082	TTCAGCACCAAGGAGAGCTCC	0	1	1	0	1	1	1	1	1	1	0	1	1	1	1	1	1	1	1	1	1	1	1
18:5196560-5197580	20	620	640	+	30.1224	GTCAGCACCCCGGACAGCTCC	0	1	1	0	1	1	1	1	1	1	1	1	1	1	1	1	1	1	1	0	1	1	1
18:78712983-78713627	23	295	315	-	28.5	TCCAGGACCATGGACAGCAGC	1	1	1	1	1	1	1	1	1	1	1	1	1	1	1	1	1	1	1	1	1	1	1
19:10061667-10062625	23	417	437	-	28.2755	GTCAGCACCACGGACAGCCCC	1	1	1	1	1	1	1	1	1	1	1	1	1	1	1	1	1	1	1	1	1	1	1
19:13441583-13442717	23	479	499	-	31.9898	TTCAGCACCCTGGACAGCTCC	1	1	1	1	1	1	1	1	1	1	1	1	1	1	1	1	1	1	1	1	1	1	1
19:13462792-13463975	23	709	729	+	28.7449	TTCAGCACCACGGCCAGCGGC	1	1	1	1	1	1	1	1	1	1	1	1	1	1	1	1	1	1	1	1	1	1	1
19:1446556-1447751	21	463	483	-	29.8061	GTCAGCACCGCGGACAGCTCC	1	1	1	0	1	1	1	1	1	1	1	1	1	1	1	1	1	1	1	0	1	1	1
19:15631534-15632251	23	395	415	+	30.5204	TTCAGCACCAGGGACAGCGGC	1	1	1	1	1	1	1	1	1	1	1	1	1	1	1	1	1	1	1	1	1	1	1
19:15962217-15962836	22	305	325	-	29.6531	TTCAGCACCAGGGACAGCGAC	1	1	1	1	0	1	1	1	1	1	1	1	1	1	1	1	1	1	1	1	1	1	1
19:17681296-17682145	23	458	478	-	32.398	TTCAGCACCGTGGACAGCGCC	1	1	1	1	1	1	1	1	1	1	1	1	1	1	1	1	1	1	1	1	1	1	1
19:19214497-19215565	22	631	651	+	30.4694	TTCAGCACCACGGACAGGTCC	1	1	1	0	1	1	1	1	1	1	1	1	1	1	1	1	1	1	1	1	1	1	1
19:2123473-2124283	23	437	457	+	30.3367	GTCAGCACCATGGCCAGCGCC	1	1	1	1	1	1	1	1	1	1	1	1	1	1	1	1	1	1	1	1	1	1	1
19:3243431-3244609	22	763	783	+	28.8776	TTCAGCACCAGGGACAGCGTC	1	1	1	0	1	1	1	1	1	1	1	1	1	1	1	1	1	1	1	1	1	1	1
19:33740496-33741620	23	494	514	-	29.6327	TTCAGAACCACGGACAGCTCC	1	1	1	1	1	1	1	1	1	1	1	1	1	1	1	1	1	1	1	1	1	1	1
19:33767608-33768493	23	442	462	-	29.4796	GTCAGGACCCTGGACAGCTCC	1	1	1	1	1	1	1	1	1	1	1	1	1	1	1	1	1	1	1	1	1	1	1
19:35828159-35829469	22	696	716	+	30.4592	TCCAGCACCATGGACAGCGCT	1	1	1	0	1	1	1	1	1	1	1	1	1	1	1	1	1	1	1	1	1	1	1
19:35879608-35880582	23	368	388	-	30.7143	TTCAGCACCGCGGACAGCTCC	1	1	1	1	1	1	1	1	1	1	1	1	1	1	1	1	1	1	1	1	1	1	1
19:39598823-39599809	20	491	511	-	30.4796	CTCAGCACCACGGACAGCACC	0	0	1	1	1	1	1	1	1	1	0	1	1	1	1	1	1	1	1	1	1	1	1
19:39645613-39646484	20	395	415	-	30.4796	CTCAGCACCACGGACAGCACC	0	0	1	1	1	1	1	1	1	1	0	1	1	1	1	1	1	1	1	1	1	1	1
19:41705153-41706076	23	491	511	+	29.5714	GGCAGCACCTTGGACAGCGCC	1	1	1	1	1	1	1	1	1	1	1	1	1	1	1	1	1	1	1	1	1	1	1
19:4172618-4173690	22	589	609	+	29.1429	TTCAGCACCTTGGAGAGCGGC	1	1	1	0	1	1	1	1	1	1	1	1	1	1	1	1	1	1	1	1	1	1	1
19:43788722-43789670	22	533	553	-	28.3776	GTCAGCACCAAGGACAGATCC	1	1	1	1	1	1	1	1	1	1	1	1	1	1	1	1	1	1	1	0	1	1	1
19:45952118-45953330	22	614	634	+	29.4082	TTCAGCACCAAGGACAGCGTC	1	1	1	0	1	1	1	1	1	1	1	1	1	1	1	1	1	1	1	1	1	1	1
19:46217830-46218748	23	523	543	-	31.0714	TTCAGCACCACGGACAGAGCC	1	1	1	1	1	1	1	1	1	1	1	1	1	1	1	1	1	1	1	1	1	1	1
19:47406458-47407785	23	827	847	+	30.5306	GTCAGCACCGCGGACAGCGCC	1	1	1	1	1	1	1	1	1	1	1	1	1	1	1	1	1	1	1	1	1	1	1
19:50695157-50696168	21	164	184	+	30.7143	TTCAGCACCGCGGACAGCTCC	1	1	1	1	1	1	1	1	1	1	1	1	1	1	1	1	1	1	1	1	1	1	1
19:51552925-51553909	23	442	462	-	32.0612	TTCAGCACCAGGGACAGCGCC	1	1	1	1	1	1	1	1	1	1	1	1	1	1	1	1	1	1	1	1	1	1	1
19:51607825-51608775	21	331	351	-	28.6531	TGCAGAACCATGGACAGCGCC	1	1	1	0	1	1	1	1	1	1	1	1	1	1	1	1	1	1	1	0	1	1	1
19:5356183-5357013	23	358	378	+	29.2143	TCCAGCACCTCGGACAGCACC	1	1	1	1	1	1	1	1	1	1	1	1	1	1	1	1	1	1	1	1	1	1	1
19:53902838-53903943	23	423	443	-	28.9388	TTCAGAACCATGGACAGCGCT	1	1	1	1	1	1	1	1	1	1	1	1	1	1	1	1	1	1	1	1	1	1	1
19:53927402-53928362	23	497	517	-	28.2857	TTCAGGACCATGGACAGGTGC	1	1	1	1	1	1	1	1	1	1	1	1	1	1	1	1	1	1	1	1	1	1	1
19:5403866-5404722	22	358	378	-	28.5306	TTCAGTACCACGGACAGCGAC	1	1	1	0	1	1	1	1	1	1	1	1	1	1	1	1	1	1	1	1	1	1	1
19:54304130-54305038	23	542	562	+	28.6224	ATCAGCACCATGGACAGGGGC	1	1	1	1	1	1	1	1	1	1	1	1	1	1	1	1	1	1	1	1	1	1	1
19:55216417-55217630	22	718	738	-	31.6837	GTCAGCACCAAGGACAGCGCC	1	1	1	1	1	1	1	1	1	1	1	1	1	1	1	1	1	1	1	0	1	1	1
19:56639042-56639943	23	367	387	-	29.1122	TTCAGCACCATGGACAGAGCA	1	1	1	1	1	1	1	1	1	1	1	1	1	1	1	1	1	1	1	1	1	1	1
19:590746-592376	22	925	945	+	28.7449	TTCAGCACCACGGACAGCGCG	1	1	1	0	1	1	1	1	1	1	1	1	1	1	1	1	1	1	1	1	1	1	1
2:119106046-119107083	23	435	455	-	33.6531	TTCAGCACCACGGACAGCGCC	1	1	1	1	1	1	1	1	1	1	1	1	1	1	1	1	1	1	1	1	1	1	1
2:132488923-132489693	23	375	395	-	29.898	CCCAGCACCACGGACAGCGCC	1	1	1	1	1	1	1	1	1	1	1	1	1	1	1	1	1	1	1	1	1	1	1
2:133063628-133064319	23	336	356	-	28.5918	TGCAGCACCATGGACAGTTCC	1	1	1	1	1	1	1	1	1	1	1	1	1	1	1	1	1	1	1	1	1	1	1
2:214410689-214411591	22	424	444	-	31.6735	CTCAGCACCACGGACAGCGCC	1	1	1	0	1	1	1	1	1	1	1	1	1	1	1	1	1	1	1	1	1	1	1
2:218961625-218963567	23	1393	1413	-	28.3265	TTCAGCACCACGGACAGCGAA	1	1	1	1	1	1	1	1	1	1	1	1	1	1	1	1	1	1	1	1	1	1	1
2:219045578-219046576	22	565	585	+	29.1633	ACCAGCACCACGGACAGCTCC	1	1	1	0	1	1	1	1	1	1	1	1	1	1	1	1	1	1	1	1	1	1	1
2:219307755-219308848	22	565	585	-	31.4388	TTCAGCACCGCGGACAGCGCC	1	1	1	0	1	1	1	1	1	1	1	1	1	1	1	1	1	1	1	1	1	1	1
2:219331298-219332263	22	446	466	-	31.6735	CTCAGCACCACGGACAGCGCC	1	1	1	0	1	1	1	1	1	1	1	1	1	1	1	1	1	1	1	1	1	1	1
2:230289209-230289944	23	268	288	+	28.2857	CTCAGGACCAAGGACAGCTCC	1	1	1	1	1	1	1	1	1	1	1	1	1	1	1	1	1	1	1	1	1	1	1
2:241049503-241050304	23	461	481	+	29.3469	GTCAGCACCCTGGAGAGCGCC	1	1	1	1	1	1	1	1	1	1	1	1	1	1	1	1	1	1	1	1	1	1	1
2:29919742-29920918	22	536	556	+	29.5306	TTCAGCACCCTGGACAGCGTC	1	1	1	0	1	1	1	1	1	1	1	1	1	1	1	1	1	1	1	1	1	1	1
2:71856565-71857180	23	303	323	-	28.8367	CCCAGCACCAAGGACAGCGCC	1	1	1	1	1	1	1	1	1	1	1	1	1	1	1	1	1	1	1	1	1	1	1
20:2005506-2006476	22	496	516	+	28.8673	TTCAGCACCACGGACAGCGAT	1	1	1	0	1	1	1	1	1	1	1	1	1	1	1	1	1	1	1	1	1	1	1
20:31968230-31969116	22	361	381	+	30.602	ATCAGCACCAAGGACAGCGCC	1	1	1	1	1	1	1	1	1	1	1	1	1	1	1	1	1	1	1	0	1	1	1
20:36344140-36345204	23	562	582	+	29.1224	TTCAGAACCTTGGACAGCTCC	1	1	1	1	1	1	1	1	1	1	1	1	1	1	1	1	1	1	1	1	1	1	1
20:38692150-38693107	23	413	433	-	29.5612	GTCAGCACCACGGACAGCGTC	1	1	1	1	1	1	1	1	1	1	1	1	1	1	1	1	1	1	1	1	1	1	1
20:42179456-42180303	22	515	535	+	28.3776	GTCAGCACCAAGGACAGATCC	1	1	1	1	0	1	1	1	1	1	1	1	1	1	1	1	1	1	1	1	1	1	1
20:44247860-44248768	22	485	505	+	28.7857	TTCAGCACCATGGCCAGGGCC	1	1	1	0	1	1	1	1	1	1	1	1	1	1	1	1	1	1	1	1	1	1	1
20:44779850-44780986	22	494	514	-	29.3878	GTCAGCACCACGGACAGTTCC	1	1	1	0	1	1	1	1	1	1	1	1	1	1	1	1	1	1	1	1	1	1	1
20:46029087-46031101	23	476	496	-	31.3673	TCCAGCACCTTGGACAGCGCC	1	1	1	1	1	1	1	1	1	1	1	1	1	1	1	1	1	1	1	1	1	1	1
20:46040107-46041676	23	968	988	-	28.4796	TTCAGCACCGTGGACAGCGGT	1	1	1	1	1	1	1	1	1	1	1	1	1	1	1	1	1	1	1	1	1	1	1
20:50417626-50418254	22	284	304	-	30.3776	TCCAGCACCATGGACAGGGCC	1	1	1	1	1	1	1	0	1	1	1	1	1	1	1	1	1	1	1	1	1	1	1
20:5911222-5912148	23	483	503	+	30.5306	GTCAGCACCGCGGACAGCGCC	1	1	1	1	1	1	1	1	1	1	1	1	1	1	1	1	1	1	1	1	1	1	1
20:59141949-59142869	23	428	448	-	28.7959	TTCAGGACCTAGGACAGCTCC	1	1	1	1	1	1	1	1	1	1	1	1	1	1	1	1	1	1	1	1	1	1	1
20:59765273-59766210	23	469	489	+	33.4184	TTCAGCACCATGGACAGCACC	1	1	1	1	1	1	1	1	1	1	1	1	1	1	1	1	1	1	1	1	1	1	1
20:62220210-62221055	22	172	192	+	30.0816	GGCAGCACCACGGACAGCGCC	1	1	1	1	1	1	1	1	1	1	1	1	1	1	1	1	1	1	1	1	1	1	1
20:63116050-63117024	22	559	579	+	28.8878	TTCAGAACCTCGGACAGCGCC	1	1	1	0	1	1	1	1	1	1	1	1	1	1	1	1	1	1	1	1	1	1	1
20:63178766-63179517	20	222	242	-	28.7551	GCCAGCACCGCGGACAGCGCC	1	0	1	1	1	1	1	1	1	1	1	1	1	1	1	1	1	1	1	0	1	1	0
20:64327298-64328130	22	315	335	-	32.0204	GTCAGCACCACGGACAGCTCC	1	1	1	1	1	1	1	1	1	1	1	1	1	0	1	1	1	1	1	1	1	1	1
20:878224-879400	23	707	727	+	28.5918	TTCAGCACCAAGGACAGGGGC	1	1	1	1	1	1	1	1	1	1	1	1	1	1	1	1	1	1	1	1	1	1	1
20:9660031-9660827	23	383	403	-	29.2653	TTCAGTACCATGGACAGTGCC	1	1	1	1	1	1	1	1	1	1	1	1	1	1	1	1	1	1	1	1	1	1	1
22:17120213-17120752	22	293	313	+	29	AGCAGCACCACGGACAGCGCC	1	1	1	0	1	1	1	1	1	1	1	1	1	1	1	1	1	1	1	1	1	1	1
22:18967847-18969076	23	490	510	-	28.8673	GTCAGCACCTTGGCCAGCGCC	1	1	1	1	1	1	1	1	1	1	1	1	1	1	1	1	1	1	1	1	1	1	1
22:23404489-23405182	23	354	374	+	28.8673	GTCAGCACCTTGGCCAGCGCC	1	1	1	1	1	1	1	1	1	1	1	1	1	1	1	1	1	1	1	1	1	1	1
22:25193307-25194066	23	424	444	+	28.4592	TTCAGCACCAGGGACAGCAAC	1	1	1	1	1	1	1	1	1	1	1	1	1	1	1	1	1	1	1	1	1	1	1
22:29716543-29717558	22	388	408	-	28.8776	TTCAGCACCAGGGAGAGCTCC	1	1	1	0	1	1	1	1	1	1	1	1	1	1	1	1	1	1	1	1	1	1	1
22:32106807-32107526	23	322	342	-	28.9796	TTCAGCACCATGGCCAGCTGC	1	1	1	1	1	1	1	1	1	1	1	1	1	1	1	1	1	1	1	1	1	1	1
22:37462483-37463591	23	604	624	-	28.8571	TTCAGCACCGCGGACAGAGCC	1	1	1	1	1	1	1	1	1	1	1	1	1	1	1	1	1	1	1	1	1	1	1
22:39545302-39546414	22	658	678	+	30.9184	TTCAGCACCACGGACAGCAGC	1	1	1	0	1	1	1	1	1	1	1	1	1	1	1	1	1	1	1	1	1	1	1
22:43448958-43449838	23	443	463	+	31.0204	TTCAGCACCACGGACAGTGCC	1	1	1	1	1	1	1	1	1	1	1	1	1	1	1	1	1	1	1	1	1	1	1
22:43867605-43868620	23	411	431	-	29.0306	TTCAGCACCGCGGACAGCGAC	1	1	1	1	1	1	1	1	1	1	1	1	1	1	1	1	1	1	1	1	1	1	1
22:44975312-44976075	21	415	435	-	30.0816	TTCAGCACCACGGACAGCACT	1	1	1	0	1	1	1	1	1	1	1	1	1	1	1	1	1	1	1	0	1	1	1
22:48166981-48167839	21	449	469	-	29.9592	TTCAGCACCTTGGAGAGCTCC	1	1	1	1	1	1	1	1	1	1	0	1	1	0	1	1	1	1	1	1	1	1	1
22:49208530-49209331	22	337	357	-	29.8673	TTCAGCACCTGGGACAGCTCC	1	1	1	1	0	1	1	1	1	1	1	1	1	1	1	1	1	1	1	1	1	1	1
22:49711879-49712822	23	482	502	+	29.6429	GTCAGCACCACGGACAGCTCT	1	1	1	1	1	1	1	1	1	1	1	1	1	1	1	1	1	1	1	1	1	1	1
22:49735166-49736149	22	338	358	-	30.5816	TTCAGGACCTCGGACAGCGCC	1	1	1	0	1	1	1	1	1	1	1	1	1	1	1	1	1	1	1	1	1	1	1
3:114178604-114179466	23	359	379	-	28.8163	TTCAGCACCAAGGACAGAACC	1	1	1	1	1	1	1	1	1	1	1	1	1	1	1	1	1	1	1	1	1	1	1
3:124217215-124218153	23	500	520	+	29.449	TTCAGGACCAAGGACAGCGGC	1	1	1	1	1	1	1	1	1	1	1	1	1	1	1	1	1	1	1	1	1	1	1
3:127458388-127459244	23	470	490	+	28.8673	TTCAGGACCACGGAGAGCTCC	1	1	1	1	1	1	1	1	1	1	1	1	1	1	1	1	1	1	1	1	1	1	1
3:13141607-13142949	23	526	546	-	29.8776	TTCAGCACCACGGACAGAACC	1	1	1	1	1	1	1	1	1	1	1	1	1	1	1	1	1	1	1	1	1	1	1
3:139797516-139798739	23	412	432	-	30.2143	TTCAGCACCAAGGACAGCGCT	1	1	1	1	1	1	1	1	1	1	1	1	1	1	1	1	1	1	1	1	1	1	1
3:159273395-159274110	23	418	438	+	28.9694	TTCAGCACCATGGAGAGGTCC	1	1	1	1	1	1	1	1	1	1	1	1	1	1	1	1	1	1	1	1	1	1	1
3:170584048-170586248	22	659	679	+	31.4388	TTCAGCACCGCGGACAGCGCC	1	1	1	0	1	1	1	1	1	1	1	1	1	1	1	1	1	1	1	1	1	1	1
3:181316451-181317171	22	224	244	-	28.4898	TTCAGCACCTAGGACAGTGCC	0	1	1	1	1	1	1	1	1	1	1	1	1	1	1	1	1	1	1	1	1	1	1
3:186307364-186308413	23	435	455	-	30.0102	TTCAGCACCAAGGACAGAGCC	1	1	1	1	1	1	1	1	1	1	1	1	1	1	1	1	1	1	1	1	1	1	1
3:42701075-42702422	22	541	561	-	29.5	GTCAGCACCTTGGACAGCAGC	1	1	1	0	1	1	1	1	1	1	1	1	1	1	1	1	1	1	1	1	1	1	1
3:44532672-44533493	23	345	365	+	28.4796	TTCAGGACCCTGGACAGTGCC	1	1	1	1	1	1	1	1	1	1	1	1	1	1	1	1	1	1	1	1	1	1	1
3:54187814-54188820	23	531	551	+	30.1837	TTCAGCACCAAGGACAGCGAC	1	1	1	1	1	1	1	1	1	1	1	1	1	1	1	1	1	1	1	1	1	1	1
3:63067893-63068665	22	314	334	-	29.6531	TTCAGCACCGAGGACAGCTCC	0	1	1	1	1	1	1	1	1	1	1	1	1	1	1	1	1	1	1	1	1	1	1
4:118668686-118669664	23	677	697	+	29.1939	CTCAGTACCATGGACAGCTCC	1	1	1	1	1	1	1	1	1	1	1	1	1	1	1	1	1	1	1	1	1	1	1
4:1409776-1411783	22	873	893	+	31.4388	TTCAGCACCGCGGACAGCGCC	1	1	1	1	1	1	1	1	1	1	1	1	1	1	1	1	1	1	1	0	1	1	1
4:14195892-14196615	23	414	434	+	30.2959	GTCAGCACCGTGGACAGCACC	1	1	1	1	1	1	1	1	1	1	1	1	1	1	1	1	1	1	1	1	1	1	1
4:157220104-157220974	22	285	305	-	30.3776	TTCAGCACCGAGGACAGCGCC	1	1	1	0	1	1	1	1	1	1	1	1	1	1	1	1	1	1	1	1	1	1	1
4:179095559-179096389	22	461	481	+	29.4388	ATCAGCACCATGGAGAGCTCC	1	1	1	1	1	1	1	1	1	1	0	1	1	1	1	1	1	1	1	1	1	1	1
4:179097602-179098237	23	331	351	-	29.4388	ATCAGCACCATGGAGAGCTCC	1	1	1	1	1	1	1	1	1	1	1	1	1	1	1	1	1	1	1	1	1	1	1
4:21476679-21477268	23	269	289	-	28.4898	TTCAGCACCTAGGACAGTGCC	1	1	1	1	1	1	1	1	1	1	1	1	1	1	1	1	1	1	1	1	1	1	1
4:46016198-46016998	21	300	320	-	29.0204	TTCAGCACCTTGGACAGAGGC	1	1	1	1	1	1	1	1	1	1	0	1	1	1	1	1	1	1	1	1	1	1	0
4:5875333-5876275	23	387	407	-	28.6429	TTCAGGACCGCGGACAGCACC	1	1	1	1	1	1	1	1	1	1	1	1	1	1	1	1	1	1	1	1	1	1	1
4:6225159-6226050	23	404	424	-	28.5714	TTCAGCACCCCGGAGAGCTCC	1	1	1	1	1	1	1	1	1	1	1	1	1	1	1	1	1	1	1	1	1	1	1
4:6362327-6363400	22	779	799	+	31.1224	GTCAGCACCATGGACAGAGCC	1	1	1	0	1	1	1	1	1	1	1	1	1	1	1	1	1	1	1	1	1	1	1
4:7581328-7582123	23	339	359	-	31.551	GTCAGCACCACGGACAGCACC	1	1	1	1	1	1	1	1	1	1	1	1	1	1	1	1	1	1	1	1	1	1	1
4:8580047-8581350	22	668	688	+	31.5204	TTCAGCACCCTGGACAGCACC	1	1	1	0	1	1	1	1	1	1	1	1	1	1	1	1	1	1	1	1	1	1	1
5:125798131-125798830	23	354	374	+	30.0102	TTCAGCACCAAGGACAGAGCC	1	1	1	1	1	1	1	1	1	1	1	1	1	1	1	1	1	1	1	1	1	1	1
5:133565478-133566586	23	692	712	+	30.102	TCCAGCACCATGGACAGCAGC	1	1	1	1	1	1	1	1	1	1	1	1	1	1	1	1	1	1	1	1	1	1	1
5:13553781-13554415	23	301	321	+	28.5612	GCCAGCACCATGGCCAGCGCC	1	1	1	1	1	1	1	1	1	1	1	1	1	1	1	1	1	1	1	1	1	1	1
5:137453139-137454129	23	530	550	+	28.3061	ATCAGCACCACGGACAGTTCC	1	1	1	1	1	1	1	1	1	1	1	1	1	1	1	1	1	1	1	1	1	1	1
5:138662583-138663003	23	198	218	+	28.9184	TCCAGCACCCAGGACAGCGCC	1	1	1	1	1	1	1	1	1	1	1	1	1	1	1	1	1	1	1	1	1	1	1
5:13866556-13867399	23	439	459	+	31.6837	GTCAGCACCAAGGACAGCGCC	1	1	1	1	1	1	1	1	1	1	1	1	1	1	1	1	1	1	1	1	1	1	1
5:139808332-139809197	23	422	442	+	28.9592	CCCAGCACCCTGGACAGCGCC	1	1	1	1	1	1	1	1	1	1	1	1	1	1	1	1	1	1	1	1	1	1	1
5:146340067-146341319	23	623	643	-	29.5408	TTCAGCACCACGGACAGCACA	1	1	1	1	1	1	1	1	1	1	1	1	1	1	1	1	1	1	1	1	1	1	1
5:153275888-153276673	23	452	472	+	28.6327	TTCAGGACCATGGACAGCATC	1	1	1	1	1	1	1	1	1	1	1	1	1	1	1	1	1	1	1	1	1	1	1
5:166508973-166509825	23	321	341	-	28.2959	TTCAGTACCATGGACAGCAAC	1	1	1	1	1	1	1	1	1	1	1	1	1	1	1	1	1	1	1	1	1	1	1
5:168528218-168529360	23	497	517	-	28.7449	GTCAGCACCAGGGACAGCGAC	1	1	1	1	1	1	1	1	1	1	1	1	1	1	1	1	1	1	1	1	1	1	1
5:175321623-175322543	23	491	511	+	29.2347	TTCAGCACCAAGGACAGTTCC	1	1	1	1	1	1	1	1	1	1	1	1	1	1	1	1	1	1	1	1	1	1	1
5:175871327-175872517	23	562	582	-	28.2755	TTCAGCACCACGGAGAGCGCA	1	1	1	1	1	1	1	1	1	1	1	1	1	1	1	1	1	1	1	1	1	1	1
5:176610716-176611921	23	803	823	+	29.1633	TTCAGAACCACGGACAGCACC	1	1	1	1	1	1	1	1	1	1	1	1	1	1	1	1	1	1	1	1	1	1	1
5:72062867-72064144	23	537	557	-	28.7857	TTCAGCACCACGGAGAGCGAC	1	1	1	1	1	1	1	1	1	1	1	1	1	1	1	1	1	1	1	1	1	1	1
5:93611997-93613090	23	683	703	-	30.8571	CCCAGCACCATGGACAGCGCC	1	1	1	1	1	1	1	1	1	1	1	1	1	1	1	1	1	1	1	1	1	1	1
6:101396335-101397546	23	407	427	-	29.6735	TTCAGGACCACGGACAGCGCT	1	1	1	1	1	1	1	1	1	1	1	1	1	1	1	1	1	1	1	1	1	1	1
6:106927487-106928627	23	487	507	-	31.2041	GTCAGCACCACGGACAGCGGC	1	1	1	1	1	1	1	1	1	1	1	1	1	1	1	1	1	1	1	1	1	1	1
6:158535546-158536937	23	652	672	-	30.7143	TTCAGCACCGCGGACAGCTCC	1	1	1	1	1	1	1	1	1	1	1	1	1	1	1	1	1	1	1	1	1	1	1
6:33812385-33813185	23	483	503	-	28.7449	ATCAGCACCACGGACAGCGCA	1	1	1	1	1	1	1	1	1	1	1	1	1	1	1	1	1	1	1	1	1	1	1
6:34114822-34116039	23	706	726	+	28.8061	TTCAGGACCTTGGACAGCAGC	1	1	1	1	1	1	1	1	1	1	1	1	1	1	1	1	1	1	1	1	1	1	1
6:39136965-39138125	23	485	505	-	29.5306	TTCAGCACCCTGGAGAGCTCC	1	1	1	1	1	1	1	1	1	1	1	1	1	1	1	1	1	1	1	1	1	1	1
6:44285198-44286129	23	514	534	+	28.6633	TTCAGCACCTAGGACAGGGCC	1	1	1	1	1	1	1	1	1	1	1	1	1	1	1	1	1	1	1	1	1	1	1
6:87436173-87437009	23	422	442	+	28.4592	GTCAGGACCATGGACAGCTCA	1	1	1	1	1	1	1	1	1	1	1	1	1	1	1	1	1	1	1	1	1	1	1
6:96116508-96117379	21	351	371	-	30.2959	TTCAGCACCACGGACAGTTCC	0	1	1	1	1	1	1	1	1	1	0	1	1	1	1	1	1	1	1	1	1	1	1
7:101058012-101058904	22	564	584	+	31.898	TTCAGTACCATGGACAGCGCC	1	1	1	0	1	1	1	1	1	1	1	1	1	1	1	1	1	1	1	1	1	1	1
7:104551775-104552726	23	522	542	+	30.0612	GTCAGCACCATGGACAGCTCA	1	1	1	1	1	1	1	1	1	1	1	1	1	1	1	1	1	1	1	1	1	1	1
7:127107468-127108510	22	451	471	-	32.9796	GTCAGCACCATGGACAGCTCC	1	1	1	1	1	1	1	1	1	1	1	1	1	1	1	1	1	1	1	0	1	1	1
7:155069415-155070639	22	666	686	+	28.8265	GGCAGCACCGTGGACAGCGCC	1	1	1	0	1	1	1	1	1	1	1	1	1	1	1	1	1	1	1	1	1	1	1
7:158362677-158363593	22	453	473	+	29.1939	GCCAGCACCATGGACAGCAGC	1	1	1	0	1	1	1	1	1	1	1	1	1	1	1	1	1	1	1	1	1	1	1
7:32427361-32428524	22	515	535	+	29.1224	TTCAGCACCGGGGACAGCTCC	1	1	1	0	1	1	1	1	1	1	1	1	1	1	1	1	1	1	1	1	1	1	1
7:37052392-37053218	23	459	479	+	28.9388	TTCAGCACCAAGGAGAGCACC	1	1	1	1	1	1	1	1	1	1	1	1	1	1	1	1	1	1	1	1	1	1	1
7:4470057-4470916	23	392	412	+	28.4898	TTCAGCACCTAGGACAGTGCC	1	1	1	1	1	1	1	1	1	1	1	1	1	1	1	1	1	1	1	1	1	1	1
7:57327036-57327516	5	212	232	+	28.3571	TCCAGCACCAAGGACAGGGCC	1	1	0	0	0	0	0	0	1	0	0	0	0	0	1	0	0	1	0	0	0	0	0
7:76225142-76226078	23	409	429	-	30.6837	TCCAGCACCACGGACAGCACC	1	1	1	1	1	1	1	1	1	1	1	1	1	1	1	1	1	1	1	1	1	1	1
7:8433535-8434417	23	535	555	+	28.4898	GGCAGCACCAGGGACAGCGCC	1	1	1	1	1	1	1	1	1	1	1	1	1	1	1	1	1	1	1	1	1	1	1
7:8442486-8443354	22	489	509	+	30.2857	TTCAGCACCACGGCCAGCGCC	1	1	1	1	1	1	1	1	1	1	1	1	0	1	1	1	1	1	1	1	1	1	1
8:138628374-138629191	22	263	283	+	29.7449	TTCAGCACCACGGACAGCTTC	0	1	1	1	1	1	1	1	1	1	1	1	1	1	1	1	1	1	1	1	1	1	1
8:138788727-138789701	22	494	514	+	32.1531	TTCAGCACCATGGACAGGGCC	1	1	1	1	0	1	1	1	1	1	1	1	1	1	1	1	1	1	1	1	1	1	1
8:139245777-139246735	22	501	521	+	28.8367	CCCAGCACCAAGGACAGCGCC	1	1	1	1	0	1	1	1	1	1	1	1	1	1	1	1	1	1	1	1	1	1	1
8:139658505-139659437	22	383	403	-	28.6429	GTCAGCACCTCGGACAGTGCC	1	1	1	0	1	1	1	1	1	1	1	1	1	1	1	1	1	1	1	1	1	1	1
8:139896349-139897490	22	479	499	-	29.051	TTCAGCACCATGGAGAGCTCT	1	1	1	0	1	1	1	1	1	1	1	1	1	1	1	1	1	1	1	1	1	1	1
8:141516271-141517575	23	518	538	-	30.4082	ATCAGCACCGTGGACAGCGCC	1	1	1	1	1	1	1	1	1	1	1	1	1	1	1	1	1	1	1	1	1	1	1
8:141566475-141567586	23	658	678	+	31.4286	ATCAGCACCATGGACAGCACC	1	1	1	1	1	1	1	1	1	1	1	1	1	1	1	1	1	1	1	1	1	1	1
8:141889015-141889922	21	497	517	+	29.3265	TTCAGCACCAGGGACAGCAGC	1	1	1	0	1	1	1	1	1	1	1	1	1	1	1	1	1	1	1	0	1	1	1
8:142217202-142217911	23	249	269	-	29.898	CTCAGCACCATGGACAGCAGC	1	1	1	1	1	1	1	1	1	1	1	1	1	1	1	1	1	1	1	1	1	1	1
8:142383115-142384177	22	370	390	-	31.6735	CTCAGCACCACGGACAGCGCC	1	1	1	0	1	1	1	1	1	1	1	1	1	1	1	1	1	1	1	1	1	1	1
8:142943333-142944283	21	436	456	+	28.5102	TGCAGCACCCTGGACAGCGGC	1	1	1	0	1	1	1	1	1	1	1	1	1	1	1	1	1	1	1	0	1	1	1
8:144526919-144527440	17	268	288	+	29.0204	GGCAGCACCAAGGACAGCGCC	1	0	1	0	1	1	0	0	1	1	1	1	1	1	1	1	1	1	1	0	1	0	1
8:24912474-24913187	23	354	374	-	29.0204	GGCAGCACCAAGGACAGCGCC	1	1	1	1	1	1	1	1	1	1	1	1	1	1	1	1	1	1	1	1	1	1	1
8:28737170-28738134	23	452	472	-	30.0612	GTCAGCACCATGGACAGCTCA	1	1	1	1	1	1	1	1	1	1	1	1	1	1	1	1	1	1	1	1	1	1	1
8:35432074-35433466	23	374	394	-	31.5204	TTCAGCACCCTGGACAGCACC	1	1	1	1	1	1	1	1	1	1	1	1	1	1	1	1	1	1	1	1	1	1	1
8:36377883-36378495	22	284	304	-	28.8469	ATCAGCACCATGGACAGAACC	0	1	1	1	1	1	1	1	1	1	1	1	1	1	1	1	1	1	1	1	1	1	1
8:41895565-41896639	23	497	517	-	31.949	TTCAGCACCTTGGACAGCACC	1	1	1	1	1	1	1	1	1	1	1	1	1	1	1	1	1	1	1	1	1	1	1
8:4289370-4289937	23	272	292	-	28.7653	CTCAGGACCATGGACAGCTGC	1	1	1	1	1	1	1	1	1	1	1	1	1	1	1	1	1	1	1	1	1	1	1
8:55001144-55001907	23	353	373	-	30	CTCAGCACCATGGACAGTGCC	1	1	1	1	1	1	1	1	1	1	1	1	1	1	1	1	1	1	1	1	1	1	1
8:55102712-55103452	22	288	308	+	30.3776	TTCAGCACCGAGGACAGCGCC	1	1	1	0	1	1	1	1	1	1	1	1	1	1	1	1	1	1	1	1	1	1	1
8:61495892-61496822	23	438	458	-	29.102	TCCAGCACCTTGGACAGCTGC	1	1	1	1	1	1	1	1	1	1	1	1	1	1	1	1	1	1	1	1	1	1	1
8:64379679-64380843	23	405	425	-	30.5306	GTCAGCACCGCGGACAGCGCC	1	1	1	1	1	1	1	1	1	1	1	1	1	1	1	1	1	1	1	1	1	1	1
8:66176861-66178424	23	783	803	-	31.4388	TTCAGCACCGCGGACAGCGCC	1	1	1	1	1	1	1	1	1	1	1	1	1	1	1	1	1	1	1	1	1	1	1
8:727060-727902	22	277	297	+	29.7143	GCCAGCACCGTGGACAGCGCC	1	1	1	1	1	1	1	1	1	1	1	1	1	1	1	1	1	1	1	0	1	1	1
8:91680375-91681311	23	446	466	+	29.4082	ATCAGCACCAAGGACAGCACC	1	1	1	1	1	1	1	1	1	1	1	1	1	1	1	1	1	1	1	1	1	1	1
9:118059354-118060228	23	369	389	-	29.2551	TTCAGCACCACGGATAGCGCC	1	1	1	1	1	1	1	1	1	1	1	1	1	1	1	1	1	1	1	1	1	1	1
9:119370562-119371339	22	445	465	+	29.6429	GTCAGCACCACGGACAGCTCT	1	1	1	0	1	1	1	1	1	1	1	1	1	1	1	1	1	1	1	1	1	1	1
9:130298395-130299443	22	424	444	+	28.2857	TTCAGCACCACGGACAGTAGC	1	1	1	0	1	1	1	1	1	1	1	1	1	1	1	1	1	1	1	1	1	1	1
9:132113772-132114707	22	507	527	+	32.6327	CTCAGCACCATGGACAGCGCC	1	1	1	0	1	1	1	1	1	1	1	1	1	1	1	1	1	1	1	1	1	1	1
9:132581714-132582720	23	462	482	-	31.4898	GTCAGCACCGTGGACAGCGCC	1	1	1	1	1	1	1	1	1	1	1	1	1	1	1	1	1	1	1	1	1	1	1
9:133609245-133610014	22	235	255	-	30.4286	GTCAGCACCAGGGACAGCTCC	1	0	1	1	1	1	1	1	1	1	1	1	1	1	1	1	1	1	1	1	1	1	1
9:135156253-135157230	22	459	479	-	30.398	GTCAGCACCATGGACAGATCC	1	1	1	0	1	1	1	1	1	1	1	1	1	1	1	1	1	1	1	1	1	1	1
9:135714534-135715265	22	246	266	-	29.8061	GTCAGCACCGCGGACAGCTCC	1	1	1	1	1	1	1	1	1	1	1	1	1	1	1	1	1	1	1	0	1	1	1
9:136204695-136206040	22	441	461	-	31.4388	TTCAGCACCGCGGACAGCGCC	1	1	1	1	1	1	1	1	1	1	1	1	1	1	1	1	1	1	1	1	1	1	1
9:137138706-137139996	22	555	575	+	31.4388	TTCAGCACCGCGGACAGCGCC	1	1	1	1	1	1	1	1	1	1	1	1	1	1	1	1	1	1	1	0	1	1	1
9:137828412-137829295	23	425	445	+	28.4184	TTCAGCACCTTGGAGAGCTGC	1	1	1	1	1	1	1	1	1	1	1	1	1	1	1	1	1	1	1	1	1	1	1
9:137878427-137879325	23	361	381	-	30.5306	GTCAGCACCGCGGACAGCGCC	1	1	1	1	1	1	1	1	1	1	1	1	1	1	1	1	1	1	1	1	1	1	1
9:137884520-137885049	23	217	237	-	32.6327	CTCAGCACCATGGACAGCGCC	1	1	1	1	1	1	1	1	1	1	1	1	1	1	1	1	1	1	1	1	1	1	1
9:17744663-17745260	22	312	332	+	28.7755	TCCAGCACCACGGACAGCTCT	0	1	1	1	1	1	1	1	1	1	1	1	1	1	1	1	1	1	1	1	1	1	1
9:34413000-34414004	23	420	440	-	31.1939	TTCAGCACCACGGAGAGCGCC	1	1	1	1	1	1	1	1	1	1	1	1	1	1	1	1	1	1	1	1	1	1	1
9:77575547-77576535	23	439	459	-	29.0204	TTCAGCACCATGGATAGCACC	1	1	1	1	1	1	1	1	1	1	1	1	1	1	1	1	1	1	1	1	1	1	1
9:91234414-91235170	23	265	285	-	28.4898	TTCAGCACCTAGGACAGTGCC	1	1	1	1	1	1	1	1	1	1	1	1	1	1	1	1	1	1	1	1	1	1	1
X:32137424-32138085	22	314	334	-	31.2245	TGCAGCACCATGGACAGCTCC	0	1	1	1	1	1	1	1	1	1	1	1	1	1	1	1	1	1	1	1	1	1	1
X:47619347-47620511	22	724	744	-	28.8061	TTCAGCACCGCGGACAGTGCC	1	1	1	0	1	1	1	1	1	1	1	1	1	1	1	1	1	1	1	1	1	1	1
X:48996693-48997570	23	436	456	+	28.6429	TTCAGCACCACGGACAGTGCT	1	1	1	1	1	1	1	1	1	1	1	1	1	1	1	1	1	1	1	1	1	1	1
Y:15292754-15293326	9	307	327	+	29.3571	GGCAGCACCACGGACAGCTCC	0	0	0	1	1	0	1	0	0	0	0	1	0	1	0	0	0	1	1	0	1	0	1
