# Supplementary material for: Analysis of REST binding sites with canonical and non-canonical motifs in human cell lines
Source: BMC Med Genomics. 2024 Apr 17;17(Suppl 1):92. doi: 10.1186/s12920-024-01860-4 (PMC11025195; doi:10.1186/s12920-024-01860-4)
Supplement: Supplementary file 4 — Supplementary Material 4. [file 12920_2024_1860_MOESM4_ESM.xlsx]

## Sheet: peak_details_non-canonical
Peak_location	seg1_start	seg1_stop	seg1_strand	seg1_score	seg1_matched_sequence	seg2_start	seg2_stop	seg2_strand	seg2_score	seg2_matched_sequence	gap	type	count_chipseq	ENCFF039IZP.bed	ENCFF087KDW.bed	ENCFF096JDA.bed	ENCFF200SDQ.bed	ENCFF206NAT.bed	ENCFF262MRD.bed	ENCFF271FEM.bed	ENCFF358XFJ.bed	ENCFF526SUL.bed	ENCFF539MIO.bed	ENCFF622LOQ.bed	ENCFF649VNE.bed	ENCFF650LAZ.bed	ENCFF668YET.bed	ENCFF680JMZ.bed	ENCFF707MDI.bed	ENCFF717BYN.bed	ENCFF738LQB.bed	ENCFF814JWH.bed	ENCFF866PJC.bed	ENCFF884WVM.bed	ENCFF975LZF.bed	ENCFF994HAM.bed
1:101996839-101997569	241	249	-	15.4592	TTCAGCACC	NA	NA	NA	NA	NA	NA	L_only	23	1	1	1	1	1	1	1	1	1	1	1	1	1	1	1	1	1	1	1	1	1	1	1
1:104460707-104461263	367	376	-	16.3673	GGACAGCTCC	NA	NA	NA	NA	NA	NA	R_only	8	0	0	1	0	0	0	0	0	1	0	0	0	0	0	1	0	1	1	1	0	1	1	0
1:10540319-10540719	216	225	+	16.3673	GGACAGCTCC	NA	NA	NA	NA	NA	NA	R_only	3	0	0	0	0	0	0	0	0	0	0	0	0	0	0	0	0	1	1	0	0	1	0	0
1:10648482-10649668	615	623	-	15.4592	TTCAGCACC	NA	NA	NA	NA	NA	NA	L_only	22	1	1	1	1	1	1	1	1	1	1	1	1	1	1	1	1	1	1	1	0	1	1	1
1:10793916-10794306	195	204	+	16.3673	GGACAGCTCC	NA	NA	NA	NA	NA	NA	R_only	3	0	0	0	0	0	0	0	0	1	0	1	0	0	0	0	0	0	1	0	0	0	0	0
1:107992206-107993089	340	348	-	15.4592	TTCAGCACC	NA	NA	NA	NA	NA	NA	L_only	14	0	0	1	0	0	1	0	0	1	1	0	1	1	1	1	1	1	1	1	0	1	1	0
1:108016503-108016823	245	253	+	15.4592	TTCAGCACC	NA	NA	NA	NA	NA	NA	L_only	2	0	0	0	0	0	0	0	0	0	0	0	0	0	0	0	1	0	0	0	0	1	0	0
1:108151534-108151934	228	237	+	16.3673	GGACAGCTCC	NA	NA	NA	NA	NA	NA	R_only	3	0	0	0	0	0	0	0	0	0	0	0	0	1	0	0	0	1	0	0	0	1	0	0
1:109478576-109479364	418	427	+	16.3673	GGACAGCTCC	NA	NA	NA	NA	NA	NA	R_only	23	1	1	1	1	1	1	1	1	1	1	1	1	1	1	1	1	1	1	1	1	1	1	1
1:110155580-110156891	514	523	-	17.0918	GGACAGCGCC	NA	NA	NA	NA	NA	NA	R_only	23	1	1	1	1	1	1	1	1	1	1	1	1	1	1	1	1	1	1	1	1	1	1	1
1:110218584-110219302	317	326	-	14.6327	GGAGAGCGCC	356	364	-	13.4796	CTCAGCACC	29	Altered_gap	22	1	1	1	1	1	1	1	1	1	1	1	1	1	1	1	1	1	1	1	0	1	1	1
1:11052698-11054658	1294	1302	+	15.4592	TTCAGCACC	NA	NA	NA	NA	NA	NA	L_only	22	1	1	1	1	1	1	1	1	1	1	1	1	1	1	1	1	1	1	1	0	1	1	1
1:110619370-110620072	541	550	+	16.3673	GGACAGCTCC	NA	NA	NA	NA	NA	NA	R_only	6	0	0	0	0	0	1	0	0	1	0	1	0	0	1	1	1	0	1	0	0	1	1	0
1:110746375-110747503	495	503	-	15.4592	TTCAGCACC	NA	NA	NA	NA	NA	NA	L_only	23	1	1	1	1	1	1	1	1	1	1	1	1	1	1	1	1	1	1	1	1	1	1	1
1:111864676-111865611	403	411	-	15.4592	TTCAGCACC	NA	NA	NA	NA	NA	NA	L_only	22	1	1	1	1	1	1	1	1	1	1	1	1	1	1	0	1	1	1	1	1	1	1	1
1:111918771-111919171	194	203	-	16.3673	GGACAGCTCC	248	256	-	13.4796	CTCAGCACC	44	Altered_gap	2	0	0	0	0	0	0	0	0	0	0	0	0	0	0	0	0	1	1	0	0	0	0	0
1:11194264-11194861	336	344	+	15.4592	TTCAGCACC	NA	NA	NA	NA	NA	NA	L_only	23	1	1	1	1	1	1	1	1	1	1	1	1	1	1	1	1	1	1	1	1	1	1	1
1:111976875-111977119	120	128	+	15.4592	TTCAGCACC	NA	NA	NA	NA	NA	NA	L_only	2	0	0	0	0	0	0	1	0	0	0	0	0	0	0	0	0	0	1	0	0	0	0	0
1:112083227-112084113	463	471	+	15.4592	TTCAGCACC	NA	NA	NA	NA	NA	NA	L_only	23	1	1	1	1	1	1	1	1	1	1	1	1	1	1	1	1	1	1	1	1	1	1	1
1:112172006-112173000	511	519	+	15.4592	TTCAGCACC	NA	NA	NA	NA	NA	NA	L_only	23	1	1	1	1	1	1	1	1	1	1	1	1	1	1	1	1	1	1	1	1	1	1	1
1:112232999-112233399	199	208	-	16.3673	GGACAGCTCC	NA	NA	NA	NA	NA	NA	R_only	6	0	0	1	0	1	0	0	0	0	0	0	0	0	0	1	0	1	1	0	0	0	1	0
1:112501935-112502776	349	358	+	16.3673	GGACAGCTCC	NA	NA	NA	NA	NA	NA	R_only	14	1	1	1	0	1	0	0	0	1	1	0	1	1	1	1	1	1	1	0	0	1	0	0
1:113872315-113872955	58	66	+	15.4592	TTCAGCACC	NA	NA	NA	NA	NA	NA	L_only	2	0	0	0	0	0	0	0	0	1	1	0	0	0	0	0	0	0	0	0	0	0	0	0
1:11495567-11496047	237	246	-	17.0918	GGACAGCGCC	NA	NA	NA	NA	NA	NA	R_only	9	0	1	1	0	0	0	0	0	1	0	1	0	1	1	0	1	1	1	0	0	0	0	0
1:11550229-11551432	659	667	+	15.4592	TTCAGCACC	NA	NA	NA	NA	NA	NA	L_only	23	1	1	1	1	1	1	1	1	1	1	1	1	1	1	1	1	1	1	1	1	1	1	1
1:115796870-115797152	137	146	-	16.3673	GGACAGCTCC	NA	NA	NA	NA	NA	NA	R_only	2	0	0	0	0	1	0	0	0	0	0	0	0	0	0	0	0	0	1	0	0	0	0	0
1:11635793-11636830	222	231	-	17.0918	GGACAGCGCC	NA	NA	NA	NA	NA	NA	R_only	23	1	1	1	1	1	1	1	1	1	1	1	1	1	1	1	1	1	1	1	1	1	1	1
1:116372871-116373422	220	229	-	17.0918	GGACAGCGCC	NA	NA	NA	NA	NA	NA	R_only	6	0	0	1	0	0	0	1	0	0	0	0	0	0	1	1	0	1	0	0	0	0	1	0
1:117592083-117592483	206	215	-	16.3673	GGACAGCTCC	NA	NA	NA	NA	NA	NA	R_only	5	0	0	1	0	0	0	0	0	0	0	0	0	0	0	1	1	1	1	0	0	0	0	0
1:11898592-11899627	462	470	-	15.4592	TTCAGCACC	NA	NA	NA	NA	NA	NA	L_only	22	1	1	1	1	1	1	1	1	1	1	1	1	1	1	1	1	1	1	1	0	1	1	1
1:119713604-119714122	364	372	-	15.4592	TTCAGCACC	NA	NA	NA	NA	NA	NA	L_only	3	0	0	0	0	1	0	0	0	0	0	0	0	0	0	0	0	0	1	0	0	1	0	0
1:1298911-1299950	341	349	-	15.4592	TTCAGCACC	NA	NA	NA	NA	NA	NA	L_only	20	1	1	1	0	1	1	1	0	1	1	1	1	1	1	1	1	1	1	1	0	1	1	1
1:1300023-1300838	604	613	+	16.3673	GGACAGCTCC	NA	NA	NA	NA	NA	NA	R_only	11	1	0	1	0	1	0	0	0	1	1	1	0	0	0	1	1	1	1	0	0	1	1	0
1:149886097-149888219	405	413	+	15.4592	TTCAGCACC	NA	NA	NA	NA	NA	NA	L_only	9	0	1	1	0	1	0	1	0	1	0	0	1	1	1	0	1	0	1	1	0	0	0	1
1:150548797-150549437	274	283	+	17.0918	GGACAGCGCC	NA	NA	NA	NA	NA	NA	R_only	5	0	0	0	0	0	0	1	0	0	1	0	0	1	0	0	1	0	0	0	0	1	0	0
1:150548797-150549437	359	368	+	17.0918	GGACAGCGCC	NA	NA	NA	NA	NA	NA	R_only	5	0	0	0	0	0	0	1	0	0	1	0	0	1	0	0	1	0	0	0	0	1	0	0
1:151165792-151166768	276	285	-	17.0918	GGACAGCGCC	NA	NA	NA	NA	NA	NA	R_only	17	1	0	1	0	0	1	1	1	1	0	1	1	1	1	1	1	1	1	1	0	1	0	1
1:151873679-151874035	163	172	+	16.3673	GGACAGCTCC	NA	NA	NA	NA	NA	NA	R_only	3	0	0	0	0	0	0	0	0	0	0	0	0	0	0	1	0	0	1	0	0	1	0	0
1:153422281-153423109	375	383	-	15.4592	TTCAGCACC	NA	NA	NA	NA	NA	NA	L_only	23	1	1	1	1	1	1	1	1	1	1	1	1	1	1	1	1	1	1	1	1	1	1	1
1:153964049-153964354	128	136	-	15.4592	TTCAGCACC	NA	NA	NA	NA	NA	NA	L_only	2	0	0	1	0	0	0	0	0	0	0	0	0	0	0	0	1	0	0	0	0	0	0	0
1:156456420-156457419	174	183	-	17.0918	GGACAGCGCC	NA	NA	NA	NA	NA	NA	R_only	5	0	0	1	0	0	0	0	0	0	0	1	0	0	0	1	0	0	1	0	0	0	0	1
1:156498829-156499325	255	264	+	16.3673	GGACAGCTCC	NA	NA	NA	NA	NA	NA	R_only	13	0	0	1	0	1	1	1	0	1	1	1	0	0	0	0	1	1	1	0	0	1	1	1
1:156651816-156652647	405	413	-	15.4592	TTCAGCACC	NA	NA	NA	NA	NA	NA	L_only	21	1	1	1	0	1	1	1	1	1	1	1	1	1	1	1	1	1	1	1	0	1	1	1
1:156722971-156723451	299	308	-	16.3673	GGACAGCTCC	NA	NA	NA	NA	NA	NA	R_only	2	0	1	0	0	0	0	0	0	0	0	0	0	0	0	0	0	0	1	0	0	0	0	0
1:156740863-156741621	57	65	+	15.4592	TTCAGCACC	NA	NA	NA	NA	NA	NA	L_only	3	0	0	0	0	1	0	1	0	0	0	0	0	0	0	0	1	0	0	0	0	1	0	0
1:156813868-156814159	71	80	-	17.0918	GGACAGCGCC	NA	NA	NA	NA	NA	NA	R_only	3	0	0	1	0	0	0	1	0	0	0	0	0	0	0	0	1	0	0	0	0	0	0	0
1:156841030-156841970	419	427	+	15.4592	TTCAGCACC	NA	NA	NA	NA	NA	NA	L_only	17	1	1	1	0	1	1	0	0	1	1	0	1	1	1	1	1	1	1	0	0	1	1	1
1:157585857-157586445	326	334	+	15.4592	TTCAGCACC	342	351	+	14.6327	GGACAGGGCC	7	Altered_gap	18	0	0	1	0	1	1	1	0	1	1	1	1	1	0	1	1	1	1	1	1	1	1	1
1:159857741-159858395	160	168	+	15.4592	TTCAGCACC	NA	NA	NA	NA	NA	NA	L_only	12	0	1	1	0	1	0	0	0	1	1	0	0	1	0	0	1	1	1	1	0	1	0	1
1:1600340-1601165	321	330	+	17.0918	GGACAGCGCC	NA	NA	NA	NA	NA	NA	R_only	15	0	0	1	0	1	0	0	0	1	1	1	1	1	0	1	1	1	1	1	0	1	1	1
1:16003983-16004390	275	284	+	16.3673	GGACAGCTCC	NA	NA	NA	NA	NA	NA	R_only	3	0	0	0	0	0	0	1	0	0	0	0	0	0	0	0	0	0	1	0	0	1	0	0
1:160373598-160374154	275	284	-	16.3673	GGACAGCTCC	NA	NA	NA	NA	NA	NA	R_only	18	0	1	1	1	1	1	1	0	1	1	0	0	1	1	1	1	1	1	1	0	1	1	1
1:161153696-161154539	344	352	-	15.4592	TTCAGCACC	NA	NA	NA	NA	NA	NA	L_only	11	0	0	1	0	0	1	0	1	1	1	0	0	1	0	0	1	0	1	1	0	1	0	1
1:162230150-162230576	198	206	+	15.4592	TTCAGCACC	NA	NA	NA	NA	NA	NA	L_only	4	0	0	1	0	0	0	0	0	1	0	0	0	0	0	0	0	1	1	0	0	0	0	0
1:16351969-16352964	95	104	-	16.3673	GGACAGCTCC	NA	NA	NA	NA	NA	NA	R_only	3	0	0	0	0	0	0	0	0	1	0	1	0	0	0	0	0	1	0	0	0	1	0	0
1:164607357-164607757	198	207	-	16.3673	GGACAGCTCC	NA	NA	NA	NA	NA	NA	R_only	6	0	0	1	0	0	0	0	0	0	0	0	0	1	0	1	0	1	1	0	0	1	0	0
1:165949176-165950036	357	366	-	16.3673	GGACAGCTCC	NA	NA	NA	NA	NA	NA	R_only	23	1	1	1	1	1	1	1	1	1	1	1	1	1	1	1	1	1	1	1	1	1	1	1
1:166166996-166167799	213	222	-	17.0918	GGACAGCGCC	NA	NA	NA	NA	NA	NA	R_only	22	1	1	0	1	1	1	1	1	1	1	1	1	1	1	1	1	1	1	1	1	1	1	1
1:16633075-16633475	242	251	+	16.3673	GGACAGCTCC	NA	NA	NA	NA	NA	NA	R_only	3	0	0	0	0	0	0	0	0	0	0	1	0	0	0	0	0	1	1	0	0	0	0	0
1:167434238-167435081	389	397	+	15.4592	TTCAGCACC	NA	NA	NA	NA	NA	NA	L_only	2	0	0	0	0	0	0	0	0	0	1	0	0	0	0	0	0	0	1	0	0	0	0	0
1:167484955-167485218	81	90	-	14.6327	GGACAGGGCC	112	120	+	15.4592	TTCAGCACC	21	Divergent	2	0	0	0	0	0	0	0	0	0	0	0	0	0	0	0	1	0	1	0	0	0	0	0
1:167580078-167580338	120	128	+	15.4592	TTCAGCACC	NA	NA	NA	NA	NA	NA	L_only	3	0	0	1	0	0	0	0	0	0	0	0	0	0	0	0	1	0	1	0	0	0	0	0
1:171313552-171314108	331	340	+	16.3673	GGACAGCTCC	NA	NA	NA	NA	NA	NA	R_only	12	0	0	1	0	1	1	0	0	1	0	0	0	1	1	1	1	1	1	1	0	1	0	0
1:171705186-171705576	162	170	+	15.4592	TTCAGCACC	NA	NA	NA	NA	NA	NA	L_only	3	0	0	0	0	0	0	0	0	1	0	0	0	0	0	0	1	0	1	0	0	0	0	0
1:17306263-17307045	328	337	+	16.3673	GGACAGCTCC	NA	NA	NA	NA	NA	NA	R_only	12	1	1	1	0	1	0	0	0	1	1	1	0	1	0	0	1	1	1	0	0	1	0	0
1:173714707-173715526	408	417	+	17.0918	GGACAGCGCC	NA	NA	NA	NA	NA	NA	R_only	15	1	0	1	0	1	1	1	1	0	1	0	0	1	0	1	1	1	1	0	0	1	1	1
1:175648917-175649317	170	179	-	16.3673	GGACAGCTCC	NA	NA	NA	NA	NA	NA	R_only	2	0	0	0	0	0	0	0	0	0	0	0	0	0	0	0	0	1	1	0	0	0	0	0
1:175724840-175726277	1009	1017	+	15.4592	TTCAGCACC	NA	NA	NA	NA	NA	NA	L_only	23	1	1	1	1	1	1	1	1	1	1	1	1	1	1	1	1	1	1	1	1	1	1	1
1:175742835-175743931	338	346	-	15.4592	TTCAGCACC	NA	NA	NA	NA	NA	NA	L_only	23	1	1	1	1	1	1	1	1	1	1	1	1	1	1	1	1	1	1	1	1	1	1	1
1:17624388-17624788	226	235	+	16.3673	GGACAGCTCC	NA	NA	NA	NA	NA	NA	R_only	2	0	0	1	0	0	0	0	0	0	0	0	0	0	0	0	0	1	0	0	0	0	0	0
1:177598607-177599567	617	625	+	15.4592	TTCAGCACC	NA	NA	NA	NA	NA	NA	L_only	23	1	1	1	1	1	1	1	1	1	1	1	1	1	1	1	1	1	1	1	1	1	1	1
1:177891342-177891732	199	208	+	15.898	GGACAGCACC	218	226	-	13.6837	TCCAGCACC	9	Convergent	4	0	0	1	0	1	0	0	0	1	0	0	0	0	0	0	0	0	1	0	0	0	0	0
1:178037788-178038297	214	223	+	17.0918	GGACAGCGCC	NA	NA	NA	NA	NA	NA	R_only	3	0	0	0	0	0	0	0	0	1	0	1	0	0	0	0	0	1	0	0	0	0	0	0
1:17831160-17832254	625	634	+	16.3673	GGACAGCTCC	NA	NA	NA	NA	NA	NA	R_only	23	1	1	1	1	1	1	1	1	1	1	1	1	1	1	1	1	1	1	1	1	1	1	1
1:180241758-180242749	385	394	+	16.3673	GGACAGCTCC	NA	NA	NA	NA	NA	NA	R_only	23	1	1	1	1	1	1	1	1	1	1	1	1	1	1	1	1	1	1	1	1	1	1	1
1:180572813-180573057	141	149	-	15.4592	TTCAGCACC	NA	NA	NA	NA	NA	NA	L_only	2	0	0	1	0	0	0	0	0	0	0	0	0	0	0	0	1	0	0	0	0	0	0	0
1:18061984-18062612	408	417	+	17.0918	GGACAGCGCC	NA	NA	NA	NA	NA	NA	R_only	23	1	1	1	1	1	1	1	1	1	1	1	1	1	1	1	1	1	1	1	1	1	1	1
1:180633090-180634108	748	756	+	15.4592	TTCAGCACC	NA	NA	NA	NA	NA	NA	L_only	11	0	0	1	0	0	0	1	0	1	1	0	0	1	0	1	1	1	1	0	0	1	0	1
1:181485566-181486206	359	368	+	17.0918	GGACAGCGCC	410	418	+	15.4592	TTCAGCACC	41	Flipped	23	1	1	1	1	1	1	1	1	1	1	1	1	1	1	1	1	1	1	1	1	1	1	1
1:181578878-181579198	148	156	-	13.4796	CTCAGCACC	157	166	+	14.8265	GGACAGCTGC	0	Divergent	2	0	0	0	0	0	0	0	0	0	0	0	0	0	0	0	0	0	1	0	0	1	0	0
1:18320005-18320645	313	321	+	15.4592	TTCAGCACC	NA	NA	NA	NA	NA	NA	L_only	6	0	0	1	0	0	0	0	0	0	1	0	1	0	0	0	1	1	1	0	0	0	0	0
1:183370533-183371173	320	329	+	16.3673	GGACAGCTCC	NA	NA	NA	NA	NA	NA	R_only	11	0	0	1	0	0	0	0	0	0	1	0	1	1	1	1	1	1	1	0	1	1	0	0
1:183416483-183417272	447	455	+	15.4592	TTCAGCACC	465	474	+	14.6327	GGAGAGCGCC	9	Altered_gap	23	1	1	1	1	1	1	1	1	1	1	1	1	1	1	1	1	1	1	1	1	1	1	1
1:183943096-183943496	192	201	+	16.3673	GGACAGCTCC	NA	NA	NA	NA	NA	NA	R_only	3	0	0	0	0	0	0	0	0	0	0	0	0	1	0	0	0	1	0	0	0	1	0	0
1:184036838-184037228	189	198	-	17.0918	GGACAGCGCC	NA	NA	NA	NA	NA	NA	R_only	5	0	0	0	0	0	0	0	0	1	0	0	0	1	0	0	1	0	1	0	0	1	0	0
1:18597367-18597685	152	161	+	16.3673	GGACAGCTCC	NA	NA	NA	NA	NA	NA	R_only	3	0	0	0	0	1	0	0	0	0	0	0	0	0	0	0	1	0	1	0	0	0	0	0
1:186102392-186103039	305	314	-	17.0918	GGACAGCGCC	NA	NA	NA	NA	NA	NA	R_only	19	0	1	1	0	1	1	1	0	1	1	0	1	1	1	1	1	1	1	1	1	1	1	1
1:188499582-188500222	307	316	-	16.3673	GGACAGCTCC	NA	NA	NA	NA	NA	NA	R_only	21	0	1	1	1	1	1	1	1	1	1	1	1	1	1	1	1	1	1	0	1	1	1	1
1:190698510-190698910	207	216	-	16.3673	GGACAGCTCC	NA	NA	NA	NA	NA	NA	R_only	2	0	0	0	0	0	0	0	0	0	0	0	0	0	0	1	0	1	0	0	0	0	0	0
1:19274307-19274616	142	151	-	16.3673	GGACAGCTCC	NA	NA	NA	NA	NA	NA	R_only	2	0	0	0	0	1	0	0	0	0	0	0	0	0	0	0	0	0	1	0	0	0	0	0
1:194568535-194569104	275	284	-	16.3673	GGACAGCTCC	NA	NA	NA	NA	NA	NA	R_only	22	0	1	1	1	1	1	1	1	1	1	1	1	1	1	1	1	1	1	1	1	1	1	1
1:19485768-19486233	391	399	+	15.4592	TTCAGCACC	NA	NA	NA	NA	NA	NA	L_only	3	0	0	0	0	0	0	0	0	0	0	1	0	1	0	0	1	0	0	0	0	0	0	0
1:19675904-19677094	682	690	+	15.4592	TTCAGCACC	NA	NA	NA	NA	NA	NA	L_only	23	1	1	1	1	1	1	1	1	1	1	1	1	1	1	1	1	1	1	1	1	1	1	1
1:19808938-19809695	316	325	+	16.3673	GGACAGCTCC	NA	NA	NA	NA	NA	NA	R_only	21	1	1	1	1	1	1	1	0	1	1	1	1	1	1	1	1	1	1	1	0	1	1	1
1:198556951-198557446	308	316	-	15.4592	TTCAGCACC	NA	NA	NA	NA	NA	NA	L_only	6	0	0	1	0	0	0	0	0	1	0	0	0	1	0	0	1	0	0	0	0	1	1	0
1:199002706-199003026	179	188	-	16.3673	GGACAGCTCC	NA	NA	NA	NA	NA	NA	R_only	2	0	0	0	0	0	0	0	0	0	0	0	0	0	0	0	0	0	1	0	0	1	0	0
1:201170521-201171103	7	15	-	15.4592	TTCAGCACC	NA	NA	NA	NA	NA	NA	L_only	4	0	0	1	0	0	0	1	1	0	0	0	0	0	1	0	1	0	0	0	0	0	0	0
1:201594339-201595554	469	478	-	16.3673	GGACAGCTCC	NA	NA	NA	NA	NA	NA	R_only	23	1	1	1	1	1	1	1	1	1	1	1	1	1	1	1	1	1	1	1	1	1	1	1
1:201613991-201614879	335	344	-	16.3673	GGACAGCTCC	346	354	+	13.4694	ATCAGCACC	1	Divergent	23	1	1	1	1	1	1	1	1	1	1	1	1	1	1	1	1	1	1	1	1	1	1	1
1:2019475-2020197	250	259	-	15.898	GGACAGCACC	268	276	-	15.4592	TTCAGCACC	8	Altered_gap	23	1	1	1	1	1	1	1	1	1	1	1	1	1	1	1	1	1	1	1	1	1	1	1
1:202692744-202693764	413	421	-	15.4592	TTCAGCACC	NA	NA	NA	NA	NA	NA	L_only	23	1	1	1	1	1	1	1	1	1	1	1	1	1	1	1	1	1	1	1	1	1	1	1
1:203006961-203007878	113	121	-	15.4592	TTCAGCACC	NA	NA	NA	NA	NA	NA	L_only	9	0	0	0	0	0	0	0	0	1	1	0	1	1	0	1	0	0	1	1	0	1	0	1
1:203040881-203041281	192	201	+	16.3673	GGACAGCTCC	NA	NA	NA	NA	NA	NA	R_only	2	0	0	0	0	0	0	0	0	0	0	0	0	0	0	0	1	1	0	0	0	0	0	0
1:203219833-203220615	298	307	-	17.0918	GGACAGCGCC	NA	NA	NA	NA	NA	NA	R_only	23	1	1	1	1	1	1	1	1	1	1	1	1	1	1	1	1	1	1	1	1	1	1	1
1:20371189-20371958	425	433	+	15.4592	TTCAGCACC	NA	NA	NA	NA	NA	NA	L_only	23	1	1	1	1	1	1	1	1	1	1	1	1	1	1	1	1	1	1	1	1	1	1	1
1:204859934-204860278	172	181	+	16.3673	GGACAGCTCC	NA	NA	NA	NA	NA	NA	R_only	5	0	0	1	0	0	0	0	0	0	1	0	0	0	0	1	1	0	1	0	0	0	0	0
1:204978564-204979204	325	334	-	16.3673	GGACAGCTCC	NA	NA	NA	NA	NA	NA	R_only	7	0	0	1	0	0	0	0	0	0	1	0	0	0	0	1	1	1	1	0	0	1	0	0
1:205243430-205244280	302	311	-	16.3673	GGACAGCTCC	NA	NA	NA	NA	NA	NA	R_only	13	0	0	1	0	1	1	0	0	1	1	0	0	0	1	1	1	1	1	0	0	1	1	1
1:206416429-206416831	102	110	-	15.4592	TTCAGCACC	NA	NA	NA	NA	NA	NA	L_only	3	0	0	0	0	0	0	0	1	0	0	0	0	1	0	0	0	0	0	0	0	1	0	0
1:206673331-206673991	353	361	+	15.4592	TTCAGCACC	NA	NA	NA	NA	NA	NA	L_only	6	0	0	1	0	0	0	0	0	1	1	0	0	0	0	0	1	0	1	1	0	0	0	0
1:209784252-209785083	737	745	-	15.4592	TTCAGCACC	NA	NA	NA	NA	NA	NA	L_only	5	0	0	0	0	0	0	0	0	1	1	0	1	0	0	0	0	0	0	1	0	0	0	1
1:211382626-211383331	234	242	+	15.4592	TTCAGCACC	NA	NA	NA	NA	NA	NA	L_only	7	0	0	1	0	0	0	1	0	1	0	0	0	0	1	0	1	0	1	0	0	0	0	1
1:211655811-211656451	326	334	+	15.4592	TTCAGCACC	NA	NA	NA	NA	NA	NA	L_only	3	0	0	0	0	0	0	0	0	0	1	0	0	0	0	0	0	1	1	0	0	0	0	0
1:211698534-211698900	161	170	+	17.0918	GGACAGCGCC	NA	NA	NA	NA	NA	NA	R_only	6	0	0	0	0	0	0	1	0	0	0	1	0	1	0	0	1	0	1	0	0	1	0	0
1:212607690-212609047	276	285	-	16.3673	GGACAGCTCC	NA	NA	NA	NA	NA	NA	R_only	12	0	0	1	0	0	1	1	1	1	1	1	0	0	1	0	1	0	1	1	0	1	0	1
1:212699750-212700482	81	90	-	17.0918	GGACAGCGCC	NA	NA	NA	NA	NA	NA	R_only	2	0	0	0	0	0	0	0	0	0	0	0	0	0	0	0	0	0	0	1	0	0	1	0
1:213873250-213873496	96	104	+	15.4592	TTCAGCACC	NA	NA	NA	NA	NA	NA	L_only	2	0	0	0	0	0	0	0	0	0	0	0	0	0	0	0	1	0	1	0	0	0	0	0
1:215083324-215083961	472	480	-	15.4592	TTCAGCACC	NA	NA	NA	NA	NA	NA	L_only	5	0	0	0	0	0	0	0	0	0	0	0	0	1	1	1	0	1	1	0	0	1	0	0
1:21534780-21535501	269	277	+	15.4592	TTCAGCACC	NA	NA	NA	NA	NA	NA	L_only	21	1	1	1	1	1	1	1	0	1	1	1	1	1	1	1	1	1	1	1	0	1	1	1
1:21594286-21595143	349	357	-	15.4592	TTCAGCACC	NA	NA	NA	NA	NA	NA	L_only	19	1	1	1	0	1	0	1	0	1	1	1	1	1	1	1	1	1	1	1	0	1	1	1
1:21659007-21659808	317	326	+	17.0918	GGACAGCGCC	NA	NA	NA	NA	NA	NA	R_only	23	1	1	1	1	1	1	1	1	1	1	1	1	1	1	1	1	1	1	1	1	1	1	1
1:21659007-21659808	368	377	+	17.0918	GGACAGCGCC	NA	NA	NA	NA	NA	NA	R_only	23	1	1	1	1	1	1	1	1	1	1	1	1	1	1	1	1	1	1	1	1	1	1	1
1:216761634-216762044	201	210	-	16.3673	GGACAGCTCC	NA	NA	NA	NA	NA	NA	R_only	6	0	0	0	0	0	0	0	0	1	0	0	0	0	1	1	0	1	1	0	0	1	0	0
1:219066067-219066547	248	257	-	16.3673	GGACAGCTCC	NA	NA	NA	NA	NA	NA	R_only	8	0	1	0	0	0	0	0	0	1	0	0	0	1	0	1	1	1	1	0	0	1	0	0
1:219751070-219751460	205	214	+	16.3673	GGACAGCTCC	NA	NA	NA	NA	NA	NA	R_only	4	0	0	0	0	0	0	0	0	1	0	0	0	1	0	0	1	0	1	0	0	0	0	0
1:221739016-221739322	153	162	+	16.3673	GGACAGCTCC	NA	NA	NA	NA	NA	NA	R_only	8	0	0	1	0	0	1	0	0	0	1	0	0	1	1	0	1	0	0	0	0	1	1	0
1:221813217-221813537	166	175	-	16.3673	GGACAGCTCC	NA	NA	NA	NA	NA	NA	R_only	6	0	0	1	0	0	0	0	0	0	1	0	0	1	0	0	1	0	1	0	0	1	0	0
1:222100733-222101053	150	159	-	16.3673	GGACAGCTCC	NA	NA	NA	NA	NA	NA	R_only	3	0	0	1	0	0	0	0	0	0	0	0	0	0	0	0	0	0	1	0	0	1	0	0
1:223153387-223154228	540	549	+	16.3673	GGACAGCTCC	NA	NA	NA	NA	NA	NA	R_only	13	0	0	1	0	1	0	0	0	1	1	0	1	1	1	1	1	1	1	0	1	1	0	0
1:22370047-22370527	221	230	-	16.3673	GGACAGCTCC	NA	NA	NA	NA	NA	NA	R_only	5	0	1	0	0	1	0	0	0	0	0	0	0	0	0	0	0	1	1	0	0	1	0	0
1:223712258-223712658	104	113	-	16.3673	GGACAGCTCC	NA	NA	NA	NA	NA	NA	R_only	2	0	0	0	0	0	0	0	0	0	0	0	0	0	0	0	1	1	0	0	0	0	0	0
1:22451723-22452279	271	279	-	15.4592	TTCAGCACC	NA	NA	NA	NA	NA	NA	L_only	3	0	0	0	0	0	0	0	0	0	0	0	0	0	0	0	1	0	1	1	0	0	0	0
1:224644566-224644956	202	210	-	15.4592	TTCAGCACC	NA	NA	NA	NA	NA	NA	L_only	3	0	0	0	0	0	0	0	0	1	0	0	0	1	0	0	0	0	1	0	0	0	0	0
1:225880124-225880542	220	229	+	16.3673	GGACAGCTCC	NA	NA	NA	NA	NA	NA	R_only	3	0	0	0	0	0	0	0	1	1	0	0	0	0	0	0	1	0	0	0	0	0	0	0
1:22610903-22612891	767	775	-	15.4592	TTCAGCACC	NA	NA	NA	NA	NA	NA	L_only	23	1	1	1	1	1	1	1	1	1	1	1	1	1	1	1	1	1	1	1	1	1	1	1
1:22625398-22626188	313	322	+	16.3673	GGACAGCTCC	NA	NA	NA	NA	NA	NA	R_only	23	1	1	1	1	1	1	1	1	1	1	1	1	1	1	1	1	1	1	1	1	1	1	1
1:227316874-227317514	441	449	-	15.4592	TTCAGCACC	NA	NA	NA	NA	NA	NA	L_only	2	0	0	0	0	0	0	0	0	0	1	0	0	0	0	0	0	0	0	1	0	0	0	0
1:227764194-227764594	227	235	-	15.4592	TTCAGCACC	NA	NA	NA	NA	NA	NA	L_only	3	0	0	1	0	0	0	0	0	0	0	0	0	0	0	1	0	1	0	0	0	0	0	0
1:229058687-229059007	206	215	+	16.3673	GGACAGCTCC	NA	NA	NA	NA	NA	NA	R_only	2	0	0	0	0	0	0	0	0	0	0	0	0	0	1	0	0	0	0	0	0	1	0	0
1:229433816-229434326	262	271	-	17.0918	GGACAGCGCC	NA	NA	NA	NA	NA	NA	R_only	4	0	0	0	0	0	0	1	0	0	0	0	1	0	0	0	0	1	1	0	0	0	0	0
1:230426379-230427403	337	346	-	16.3673	GGACAGCTCC	NA	NA	NA	NA	NA	NA	R_only	23	1	1	1	1	1	1	1	1	1	1	1	1	1	1	1	1	1	1	1	1	1	1	1
1:231161928-231162965	487	496	-	17.0918	GGACAGCGCC	507	515	-	13.4694	ATCAGCACC	10	Altered_gap	23	1	1	1	1	1	1	1	1	1	1	1	1	1	1	1	1	1	1	1	1	1	1	1
1:231392275-231393118	295	304	-	16.3673	GGACAGCTCC	NA	NA	NA	NA	NA	NA	R_only	15	0	1	1	0	0	0	1	0	1	1	0	0	1	1	1	1	1	1	1	1	0	1	1
1:232404969-232405479	207	215	-	15.4592	TTCAGCACC	NA	NA	NA	NA	NA	NA	L_only	13	0	0	1	0	1	1	0	1	1	0	1	1	0	1	1	0	1	1	0	0	1	1	0
1:23427482-23428244	262	271	+	16.3673	GGACAGCTCC	NA	NA	NA	NA	NA	NA	R_only	18	1	1	1	0	1	1	1	0	1	1	0	1	1	0	1	1	1	1	1	0	1	1	1
1:234538927-234539176	123	131	-	15.4592	TTCAGCACC	NA	NA	NA	NA	NA	NA	L_only	2	0	0	1	0	0	0	0	0	0	0	0	0	0	0	0	1	0	0	0	0	0	0	0
1:235648386-235649386	683	691	+	15.4592	TTCAGCACC	NA	NA	NA	NA	NA	NA	L_only	22	1	1	1	1	1	1	1	1	1	1	1	1	1	1	1	1	1	1	1	0	1	1	1
1:23657742-23658008	123	132	+	17.0918	GGACAGCGCC	NA	NA	NA	NA	NA	NA	R_only	2	0	0	0	0	1	0	0	0	0	0	0	0	1	0	0	0	0	0	0	0	0	0	0
1:23790780-23791764	592	601	-	17.0918	GGACAGCGCC	NA	NA	NA	NA	NA	NA	R_only	10	0	0	0	0	0	1	0	0	1	1	0	0	1	0	1	1	1	1	0	0	1	1	1
1:239647442-239647832	218	227	+	16.3673	GGACAGCTCC	NA	NA	NA	NA	NA	NA	R_only	2	0	0	0	0	0	0	0	0	1	0	0	0	0	0	1	0	0	0	0	0	0	0	0
1:240092178-240093053	745	754	-	17.0918	GGACAGCGCC	NA	NA	NA	NA	NA	NA	R_only	12	0	1	0	0	1	0	1	1	0	0	0	1	1	1	0	0	1	1	1	0	1	0	1
1:241356511-241356892	205	213	+	15.4592	TTCAGCACC	NA	NA	NA	NA	NA	NA	L_only	18	1	1	0	1	1	1	1	1	1	0	1	0	1	1	0	1	1	1	1	0	1	1	1
1:241729964-241730678	253	262	+	16.3673	GGACAGCTCC	NA	NA	NA	NA	NA	NA	R_only	19	0	1	1	0	1	1	1	0	1	1	1	1	1	0	1	1	1	1	1	1	1	1	1
1:242638974-242639614	332	340	-	15.4592	TTCAGCACC	NA	NA	NA	NA	NA	NA	L_only	12	0	1	1	0	1	0	0	0	1	1	0	0	0	1	1	0	1	1	1	0	1	0	1
1:242847160-242848130	413	422	-	16.3673	GGACAGCTCC	NA	NA	NA	NA	NA	NA	R_only	23	1	1	1	1	1	1	1	1	1	1	1	1	1	1	1	1	1	1	1	1	1	1	1
1:242847160-242848130	103	111	+	15.4592	TTCAGCACC	NA	NA	NA	NA	NA	NA	L_only	23	1	1	1	1	1	1	1	1	1	1	1	1	1	1	1	1	1	1	1	1	1	1	1
1:243018613-243019701	607	616	-	16.3673	GGACAGCTCC	NA	NA	NA	NA	NA	NA	R_only	14	0	1	0	0	1	0	1	0	1	1	0	1	0	0	1	1	1	1	1	1	1	0	1
1:243974642-243975332	231	240	-	17.0918	GGACAGCGCC	NA	NA	NA	NA	NA	NA	R_only	23	1	1	1	1	1	1	1	1	1	1	1	1	1	1	1	1	1	1	1	1	1	1	1
1:244068467-244069314	308	317	+	16.3673	GGACAGCTCC	NA	NA	NA	NA	NA	NA	R_only	13	0	0	1	0	1	0	0	0	1	1	0	0	1	1	1	1	1	1	0	0	1	1	1
1:244451666-244452388	523	531	+	15.4592	TTCAGCACC	NA	NA	NA	NA	NA	NA	L_only	6	0	0	0	0	0	0	0	0	1	1	0	1	1	0	0	1	0	0	1	0	1	0	1
1:244813199-244813984	283	292	+	16.3673	GGACAGCTCC	NA	NA	NA	NA	NA	NA	R_only	20	1	1	1	1	1	0	1	0	1	1	1	1	1	1	1	1	1	1	0	1	1	1	1
1:245512990-245513390	202	211	+	16.3673	GGACAGCTCC	NA	NA	NA	NA	NA	NA	R_only	3	0	0	0	0	0	0	0	0	0	0	0	0	1	0	0	1	1	0	0	0	0	0	0
1:245598583-245598846	144	152	-	15.4592	TTCAGCACC	NA	NA	NA	NA	NA	NA	L_only	3	0	0	1	0	0	0	0	0	0	0	0	0	0	0	0	1	0	1	0	0	0	0	0
1:2459815-2460618	247	256	-	17.0918	GGACAGCGCC	NA	NA	NA	NA	NA	NA	R_only	19	1	1	1	1	1	0	1	1	1	0	1	1	1	1	1	1	1	1	1	0	1	0	1
1:246931663-246932309	240	249	+	17.0918	GGACAGCGCC	NA	NA	NA	NA	NA	NA	R_only	19	1	0	1	0	0	1	1	1	1	1	1	1	1	1	1	1	1	1	1	0	1	1	1
1:248825886-248826747	252	260	-	15.4592	TTCAGCACC	NA	NA	NA	NA	NA	NA	L_only	3	0	0	0	0	0	0	1	0	1	0	0	0	0	0	0	0	0	0	0	0	0	0	1
1:248862971-248863674	239	247	-	15.4592	TTCAGCACC	NA	NA	NA	NA	NA	NA	L_only	4	0	0	0	0	0	0	1	0	1	0	0	0	0	1	0	0	0	0	0	0	0	0	1
1:2555699-2556991	701	710	+	16.3673	GGACAGCTCC	NA	NA	NA	NA	NA	NA	R_only	12	1	0	1	0	0	0	1	0	1	1	1	0	0	1	0	1	1	1	0	0	1	1	0
1:25674083-25674866	119	128	-	16.3673	GGACAGCTCC	NA	NA	NA	NA	NA	NA	R_only	8	0	1	1	0	0	0	0	0	1	1	0	0	0	0	1	0	1	1	0	0	1	0	0
1:26395577-26396217	374	383	+	16.3673	GGACAGCTCC	NA	NA	NA	NA	NA	NA	R_only	2	0	0	0	0	0	0	0	0	0	1	0	0	0	0	0	1	0	0	0	0	0	0	0
1:26407790-26409685	908	916	+	15.4592	TTCAGCACC	NA	NA	NA	NA	NA	NA	L_only	21	1	1	1	0	1	1	1	1	1	1	1	1	1	1	1	1	1	1	1	1	1	1	1
1:26412970-26413714	246	255	+	16.3673	GGACAGCTCC	NA	NA	NA	NA	NA	NA	R_only	9	0	1	1	0	0	0	0	0	1	0	0	0	1	0	0	0	1	1	0	1	1	0	1
1:26471249-26472333	539	547	-	15.4592	TTCAGCACC	549	558	+	16.3673	GGACAGCTCC	1	Divergent	23	1	1	1	1	1	1	1	1	1	1	1	1	1	1	1	1	1	1	1	1	1	1	1
1:26899503-26899763	96	105	-	16.3673	GGACAGCTCC	NA	NA	NA	NA	NA	NA	R_only	3	0	0	1	0	0	0	0	0	0	0	0	0	0	0	0	1	0	1	0	0	0	0	0
1:27552821-27553331	357	366	+	17.0918	GGACAGCGCC	NA	NA	NA	NA	NA	NA	R_only	4	0	0	0	0	1	0	0	0	0	0	0	1	0	0	0	1	0	1	0	0	0	0	0
1:27773115-27773481	340	349	-	16.3673	GGACAGCTCC	NA	NA	NA	NA	NA	NA	R_only	4	0	0	1	0	0	0	1	0	0	0	0	0	0	1	0	0	0	0	0	0	1	0	0
1:28148051-28148691	408	417	+	16.3673	GGACAGCTCC	NA	NA	NA	NA	NA	NA	R_only	3	0	0	0	0	0	0	0	0	0	1	0	0	0	0	0	1	0	0	0	0	0	1	0
1:28322012-28322412	167	176	-	16.3673	GGACAGCTCC	NA	NA	NA	NA	NA	NA	R_only	2	0	0	0	0	0	0	1	0	0	0	0	0	0	0	0	0	1	0	0	0	0	0	0
1:28914519-28915159	298	307	-	16.3673	GGACAGCTCC	NA	NA	NA	NA	NA	NA	R_only	8	0	0	0	0	0	1	0	0	1	1	0	0	1	1	0	1	1	0	0	0	0	1	0
1:29751963-29752654	343	351	-	15.4592	TTCAGCACC	NA	NA	NA	NA	NA	NA	L_only	23	1	1	1	1	1	1	1	1	1	1	1	1	1	1	1	1	1	1	1	1	1	1	1
1:30236596-30236996	182	190	+	15.4592	TTCAGCACC	NA	NA	NA	NA	NA	NA	L_only	3	0	0	1	0	0	0	0	0	0	0	0	0	0	0	0	0	1	1	0	0	0	0	0
1:30332088-30332488	204	213	+	16.3673	GGACAGCTCC	NA	NA	NA	NA	NA	NA	R_only	4	0	0	0	0	0	0	0	0	0	0	0	0	0	1	0	0	1	1	0	0	1	0	0
1:30365568-30365968	189	197	+	15.4592	TTCAGCACC	NA	NA	NA	NA	NA	NA	L_only	8	0	0	1	0	0	0	0	0	1	0	0	0	0	1	1	1	1	1	0	0	1	0	0
1:3111695-3111982	137	146	+	17.0918	GGACAGCGCC	NA	NA	NA	NA	NA	NA	R_only	3	0	0	0	0	1	0	0	0	0	0	0	0	0	0	0	1	0	1	0	0	0	0	0
1:31181449-31183223	1028	1036	-	15.4592	TTCAGCACC	NA	NA	NA	NA	NA	NA	L_only	22	1	1	1	1	1	1	1	1	1	1	1	1	1	1	1	1	1	1	1	1	1	1	1
1:31593838-31594305	131	140	-	16.3673	GGACAGCTCC	NA	NA	NA	NA	NA	NA	R_only	2	0	0	0	0	0	0	0	0	0	0	0	0	0	1	0	0	0	0	0	0	1	0	0
1:31723231-31724965	711	719	+	15.4592	TTCAGCACC	NA	NA	NA	NA	NA	NA	L_only	23	1	1	1	1	1	1	1	1	1	1	1	1	1	1	1	1	1	1	1	1	1	1	1
1:32886035-32887560	731	740	-	17.0918	GGACAGCGCC	NA	NA	NA	NA	NA	NA	R_only	23	1	1	1	1	1	1	1	1	1	1	1	1	1	1	1	1	1	1	1	1	1	1	1
1:32963278-32964377	538	547	+	16.3673	GGACAGCTCC	NA	NA	NA	NA	NA	NA	R_only	19	1	1	1	0	1	1	0	1	1	1	1	1	1	1	1	1	1	1	0	0	1	1	1
1:33066501-33066891	181	190	-	16.3673	GGACAGCTCC	NA	NA	NA	NA	NA	NA	R_only	5	0	0	0	0	0	0	0	0	1	0	0	0	0	0	0	1	1	1	0	0	1	0	0
1:33139967-33140742	260	269	-	16.3673	GGACAGCTCC	NA	NA	NA	NA	NA	NA	R_only	20	0	1	1	1	1	1	1	0	1	1	1	1	1	1	1	1	1	1	0	1	1	1	1
1:33188728-33188958	112	120	+	15.4592	TTCAGCACC	NA	NA	NA	NA	NA	NA	L_only	2	0	0	1	0	0	0	0	0	0	0	0	0	0	0	0	1	0	0	0	0	0	0	0
1:34033913-34034973	305	314	-	16.3673	GGACAGCTCC	NA	NA	NA	NA	NA	NA	R_only	17	0	1	1	0	1	1	1	1	1	1	0	1	0	0	1	1	1	1	1	1	1	1	0
1:34401697-34402041	144	153	-	16.3673	GGACAGCTCC	NA	NA	NA	NA	NA	NA	R_only	2	0	0	0	0	0	0	0	0	0	0	0	0	0	0	1	0	0	1	0	0	0	0	0
1:34478549-34479189	291	299	-	13.4796	CTCAGCACC	329	338	+	16.3673	GGACAGCTCC	29	Divergent	16	0	1	1	0	1	1	1	0	1	1	0	1	0	1	1	1	1	1	0	1	1	1	0
1:34924178-34925625	805	814	+	16.3673	GGACAGCTCC	842	850	+	13.4796	CTCAGCACC	27	Flipped	23	1	1	1	1	1	1	1	1	1	1	1	1	1	1	1	1	1	1	1	1	1	1	1
1:35876579-35877583	601	610	+	16.3673	GGACAGCTCC	NA	NA	NA	NA	NA	NA	R_only	23	1	1	1	1	1	1	1	1	1	1	1	1	1	1	1	1	1	1	1	1	1	1	1
1:35881819-35882819	384	393	-	16.3673	GGACAGCTCC	NA	NA	NA	NA	NA	NA	R_only	21	1	1	1	1	1	1	1	0	1	1	1	1	1	1	1	1	1	1	1	0	1	1	1
1:37020479-37021416	394	402	-	15.4592	TTCAGCACC	NA	NA	NA	NA	NA	NA	L_only	23	1	1	1	1	1	1	1	1	1	1	1	1	1	1	1	1	1	1	1	1	1	1	1
1:37039178-37039422	121	129	+	15.4592	TTCAGCACC	NA	NA	NA	NA	NA	NA	L_only	2	0	0	0	0	0	0	0	0	0	0	0	0	0	0	0	1	0	1	0	0	0	0	0
1:3714874-3715274	197	206	-	16.3673	GGACAGCTCC	NA	NA	NA	NA	NA	NA	R_only	5	0	0	0	0	0	0	0	0	1	0	1	0	0	0	0	1	1	1	0	0	0	0	0
1:3717310-3718563	871	880	+	16.3673	GGACAGCTCC	NA	NA	NA	NA	NA	NA	R_only	21	1	1	1	1	1	1	1	0	1	1	1	1	1	1	1	1	1	1	1	0	1	1	1
1:37255107-37256075	504	512	-	15.4592	TTCAGCACC	NA	NA	NA	NA	NA	NA	L_only	23	1	1	1	1	1	1	1	1	1	1	1	1	1	1	1	1	1	1	1	1	1	1	1
1:37362432-37363305	265	274	-	16.3673	GGACAGCTCC	NA	NA	NA	NA	NA	NA	R_only	19	1	1	1	0	1	0	1	1	1	1	1	1	0	0	1	1	1	1	1	1	1	1	1
1:37767433-37767943	255	263	-	15.4592	TTCAGCACC	NA	NA	NA	NA	NA	NA	L_only	12	0	1	1	0	1	0	1	0	1	0	0	1	1	0	1	1	1	1	0	0	1	0	0
1:37794785-37796335	762	770	+	15.4592	TTCAGCACC	779	788	+	16.3673	GGACAGCTCC	8	Altered_gap	23	1	1	1	1	1	1	1	1	1	1	1	1	1	1	1	1	1	1	1	1	1	1	1
1:38047689-38048245	266	275	-	16.3673	GGACAGCTCC	NA	NA	NA	NA	NA	NA	R_only	21	1	1	1	1	1	1	1	0	1	1	1	1	1	1	1	1	1	1	1	0	1	1	1
1:38075827-38076911	423	431	-	15.4592	TTCAGCACC	NA	NA	NA	NA	NA	NA	L_only	22	1	1	1	0	1	1	1	1	1	1	1	1	1	1	1	1	1	1	1	1	1	1	1
1:39625459-39626144	105	113	-	15.4592	TTCAGCACC	NA	NA	NA	NA	NA	NA	L_only	7	0	1	1	0	0	0	0	0	0	0	1	0	0	1	0	1	0	1	0	0	1	0	0
1:40362588-40363228	334	343	+	17.0918	GGACAGCGCC	NA	NA	NA	NA	NA	NA	R_only	17	1	1	1	0	1	0	1	0	1	1	1	0	1	1	1	1	1	1	1	0	1	1	0
1:41272498-41273264	295	304	-	16.3673	GGACAGCTCC	NA	NA	NA	NA	NA	NA	R_only	16	0	1	1	0	1	0	1	1	1	1	0	1	1	1	1	1	1	1	0	0	1	1	0
1:41939086-41939775	299	308	-	15.898	GGACAGCACC	317	325	-	14.551	GTCAGCACC	8	Altered_gap	23	1	1	1	1	1	1	1	1	1	1	1	1	1	1	1	1	1	1	1	1	1	1	1
1:42846236-42846921	391	400	-	17.0918	GGACAGCGCC	NA	NA	NA	NA	NA	NA	R_only	6	0	0	1	0	0	0	1	0	0	0	0	0	1	0	0	1	0	1	0	0	1	1	0
1:43222831-43223820	595	603	+	15.4592	TTCAGCACC	NA	NA	NA	NA	NA	NA	L_only	17	0	1	1	1	1	1	0	0	1	1	1	1	1	1	1	1	1	1	0	0	1	1	0
1:43251659-43251921	136	144	-	15.4592	TTCAGCACC	NA	NA	NA	NA	NA	NA	L_only	2	0	0	1	0	0	0	0	0	0	0	0	0	0	0	0	1	0	0	0	0	0	0	0
1:44584114-44584594	221	230	-	16.3673	GGACAGCTCC	NA	NA	NA	NA	NA	NA	R_only	6	0	1	1	0	0	0	0	0	0	0	1	0	0	0	0	1	1	1	0	0	0	0	0
1:44719153-44719793	345	353	+	15.4592	TTCAGCACC	NA	NA	NA	NA	NA	NA	L_only	10	0	0	1	0	0	0	1	0	1	1	0	0	1	1	0	1	0	1	0	0	1	1	0
1:4532421-4532821	192	201	-	16.3673	GGACAGCTCC	NA	NA	NA	NA	NA	NA	R_only	3	0	0	0	0	0	0	0	0	0	0	0	0	0	0	1	0	1	1	0	0	0	0	0
1:4549472-4550576	656	665	+	16.3673	GGACAGCTCC	NA	NA	NA	NA	NA	NA	R_only	21	1	1	1	1	0	1	1	1	1	1	1	1	1	0	1	1	1	1	1	1	1	1	1
1:47231192-47231928	31	40	-	17.0918	GGACAGCGCC	NA	NA	NA	NA	NA	NA	R_only	2	0	0	0	0	0	0	0	0	0	1	0	0	0	0	0	1	0	0	0	0	0	0	0
1:48251843-48252353	239	247	-	15.4592	TTCAGCACC	NA	NA	NA	NA	NA	NA	L_only	8	0	0	1	0	1	0	0	0	1	0	0	1	1	0	0	1	0	1	0	0	1	0	0
1:52002277-52002893	250	258	-	15.4592	TTCAGCACC	NA	NA	NA	NA	NA	NA	L_only	23	1	1	1	1	1	1	1	1	1	1	1	1	1	1	1	1	1	1	1	1	1	1	1
1:53478498-53478753	106	114	+	15.4592	TTCAGCACC	NA	NA	NA	NA	NA	NA	L_only	2	0	0	1	0	0	0	0	0	0	0	0	0	0	0	0	0	0	1	0	0	0	0	0
1:54706413-54707016	207	215	+	15.4592	TTCAGCACC	NA	NA	NA	NA	NA	NA	L_only	7	0	0	1	0	0	0	0	0	1	0	0	0	1	0	1	1	1	1	0	0	0	0	0
1:54980857-54981257	184	193	+	17.0918	GGACAGCGCC	NA	NA	NA	NA	NA	NA	R_only	3	0	0	0	0	1	0	0	0	0	0	0	0	0	0	0	0	1	1	0	0	0	0	0
1:57024950-57025240	149	158	-	16.3673	GGACAGCTCC	NA	NA	NA	NA	NA	NA	R_only	3	0	0	0	1	0	0	1	0	0	0	0	0	0	0	0	0	0	1	0	0	0	0	0
1:57632414-57632734	150	158	+	15.4592	TTCAGCACC	NA	NA	NA	NA	NA	NA	L_only	2	0	0	0	0	0	0	0	0	0	0	0	0	1	0	0	0	0	0	0	0	1	0	0
1:58209393-58210320	387	395	-	15.4592	TTCAGCACC	NA	NA	NA	NA	NA	NA	L_only	14	0	1	1	0	1	0	0	0	1	1	0	1	1	1	1	0	1	1	1	1	0	1	0
1:61079921-61080491	169	177	-	15.4592	TTCAGCACC	NA	NA	NA	NA	NA	NA	L_only	8	0	0	1	0	0	0	1	1	0	0	0	0	1	0	0	1	0	1	0	0	1	0	1
1:6161216-6162255	599	607	+	15.4592	TTCAGCACC	NA	NA	NA	NA	NA	NA	L_only	22	1	1	1	0	1	1	1	1	1	1	1	1	1	1	1	1	1	1	1	1	1	1	1
1:6244951-6245792	308	317	+	17.0918	GGACAGCGCC	NA	NA	NA	NA	NA	NA	R_only	22	1	1	1	0	1	1	1	1	1	1	1	1	1	1	1	1	1	1	1	1	1	1	1
1:6462495-6463221	613	622	+	16.3673	GGACAGCTCC	NA	NA	NA	NA	NA	NA	R_only	2	0	0	0	0	0	0	1	0	0	0	0	0	0	0	0	1	0	0	0	0	0	0	0
1:65158757-65159422	392	400	+	15.4592	TTCAGCACC	NA	NA	NA	NA	NA	NA	L_only	3	0	0	0	0	0	0	0	0	0	1	0	0	0	0	0	1	0	0	1	0	0	0	0
1:6569988-6570262	110	118	+	15.4592	TTCAGCACC	NA	NA	NA	NA	NA	NA	L_only	3	0	0	1	0	0	0	0	0	0	0	0	0	0	0	0	1	0	1	0	0	0	0	0
1:65728197-65728597	215	224	+	16.3673	GGACAGCTCC	NA	NA	NA	NA	NA	NA	R_only	2	0	0	0	0	0	0	0	0	0	0	0	0	0	0	0	1	1	0	0	0	0	0	0
1:66563144-66563434	158	167	-	16.3673	GGACAGCTCC	NA	NA	NA	NA	NA	NA	R_only	3	0	0	1	0	0	0	1	0	0	0	0	0	1	0	0	0	0	0	0	0	0	0	0
1:67429740-67431175	467	475	+	15.4592	TTCAGCACC	NA	NA	NA	NA	NA	NA	L_only	6	0	0	1	0	0	0	1	0	1	1	0	0	1	0	1	1	0	0	1	0	0	0	1
1:67937052-67937372	159	168	-	16.3673	GGACAGCTCC	NA	NA	NA	NA	NA	NA	R_only	4	0	0	0	0	0	0	0	0	0	0	0	0	0	0	0	1	1	1	0	0	1	0	0
1:7009805-7010205	182	191	-	17.0918	GGACAGCGCC	NA	NA	NA	NA	NA	NA	R_only	4	0	0	1	0	0	0	0	0	0	0	0	0	0	0	0	0	1	1	0	0	1	0	0
1:7046214-7046918	223	232	-	16.3673	GGACAGCTCC	NA	NA	NA	NA	NA	NA	R_only	23	1	1	1	1	1	1	1	1	1	1	1	1	1	1	1	1	1	1	1	1	1	1	1
1:7074829-7075864	683	691	+	15.4592	TTCAGCACC	NA	NA	NA	NA	NA	NA	L_only	23	1	1	1	1	1	1	1	1	1	1	1	1	1	1	1	1	1	1	1	1	1	1	1
1:7178677-7179236	268	277	-	16.3673	GGACAGCTCC	NA	NA	NA	NA	NA	NA	R_only	14	1	0	1	0	1	0	1	0	0	0	1	1	1	1	1	0	1	1	1	1	1	0	0
1:75616719-75617356	269	278	-	16.3673	GGACAGCTCC	NA	NA	NA	NA	NA	NA	R_only	14	0	1	0	0	1	1	1	0	1	1	0	1	0	1	1	1	1	1	0	0	1	1	0
1:7595321-7595996	212	220	+	15.4592	TTCAGCACC	NA	NA	NA	NA	NA	NA	L_only	19	1	1	1	0	1	0	0	1	1	0	1	1	1	1	1	1	1	1	1	1	1	1	1
1:81974215-81974515	157	166	+	16.3673	GGACAGCTCC	NA	NA	NA	NA	NA	NA	R_only	4	0	0	1	0	0	0	1	0	0	0	0	0	0	0	0	0	0	1	0	1	0	0	0
1:8261056-8261456	166	174	+	15.4592	TTCAGCACC	NA	NA	NA	NA	NA	NA	L_only	2	0	0	0	0	0	0	0	0	0	0	0	0	0	0	0	0	1	1	0	0	0	0	0
1:8317456-8317994	249	258	+	16.3673	GGACAGCTCC	NA	NA	NA	NA	NA	NA	R_only	10	1	1	0	0	1	0	0	0	0	0	1	0	1	1	0	1	0	1	0	0	1	0	1
1:84956643-84956963	151	160	+	16.3673	GGACAGCTCC	NA	NA	NA	NA	NA	NA	R_only	4	0	0	1	0	0	0	0	0	0	0	0	0	0	0	1	0	0	1	0	0	1	0	0
1:85584291-85584885	500	509	+	16.3673	GGACAGCTCC	NA	NA	NA	NA	NA	NA	R_only	3	0	0	0	0	0	0	0	0	0	0	0	0	1	0	0	0	1	0	0	0	0	0	1
1:86489038-86489282	114	123	-	16.3673	GGACAGCTCC	NA	NA	NA	NA	NA	NA	R_only	2	0	0	0	0	0	0	0	0	0	0	0	0	0	0	0	1	0	1	0	0	0	0	0
1:88021512-88021912	209	218	+	16.3673	GGACAGCTCC	NA	NA	NA	NA	NA	NA	R_only	6	0	0	1	0	0	0	1	0	0	0	0	0	1	0	0	0	1	1	0	0	1	0	0
1:88608920-88609670	318	326	-	15.4592	TTCAGCACC	NA	NA	NA	NA	NA	NA	L_only	13	0	1	1	0	0	1	1	0	1	1	0	0	1	0	1	1	1	1	0	0	1	1	0
1:89524735-89525135	149	158	+	17.0918	GGACAGCGCC	NA	NA	NA	NA	NA	NA	R_only	4	0	0	0	0	0	1	0	0	0	0	0	0	0	0	0	1	1	0	0	0	0	1	0
1:91404593-91405073	214	223	+	16.3673	GGACAGCTCC	NA	NA	NA	NA	NA	NA	R_only	12	0	1	0	0	1	0	0	1	0	1	1	0	1	0	0	1	1	1	0	1	1	1	0
1:9188813-9189213	217	225	-	15.4592	TTCAGCACC	NA	NA	NA	NA	NA	NA	L_only	3	0	0	0	0	0	0	0	0	0	0	0	0	0	0	0	1	1	1	0	0	0	0	0
1:93608462-93608995	101	109	-	15.4592	TTCAGCACC	NA	NA	NA	NA	NA	NA	L_only	3	0	0	0	0	0	0	0	1	0	0	0	0	1	0	0	0	0	0	0	0	1	0	0
1:94100499-94101139	327	336	+	17.0918	GGACAGCGCC	NA	NA	NA	NA	NA	NA	R_only	20	1	1	1	1	1	0	1	1	1	1	1	0	1	1	1	1	1	1	0	1	1	1	1
1:97272325-97273084	279	287	-	15.4592	TTCAGCACC	NA	NA	NA	NA	NA	NA	L_only	3	0	0	0	0	0	0	0	0	0	0	0	0	0	0	0	0	1	0	1	0	0	0	1
1:98048052-98048669	336	344	+	15.4592	TTCAGCACC	NA	NA	NA	NA	NA	NA	L_only	22	1	1	1	0	1	1	1	1	1	1	1	1	1	1	1	1	1	1	1	1	1	1	1
10:100680440-100681282	475	483	+	15.4592	TTCAGCACC	NA	NA	NA	NA	NA	NA	L_only	23	1	1	1	1	1	1	1	1	1	1	1	1	1	1	1	1	1	1	1	1	1	1	1
10:101092632-101093272	302	311	+	16.3673	GGACAGCTCC	NA	NA	NA	NA	NA	NA	R_only	12	0	0	1	0	1	0	1	0	0	1	1	0	0	0	1	1	1	1	1	0	1	0	1
10:101840701-101841773	626	634	+	15.4592	TTCAGCACC	NA	NA	NA	NA	NA	NA	L_only	22	1	1	1	1	1	1	1	1	1	1	1	1	1	1	1	1	1	1	1	0	1	1	1
10:102393928-102394984	740	749	+	17.0918	GGACAGCGCC	NA	NA	NA	NA	NA	NA	R_only	13	1	0	1	0	0	0	1	0	1	1	1	0	1	0	0	1	1	1	1	0	1	0	1
10:102399504-102399832	172	181	+	17.0918	GGACAGCGCC	NA	NA	NA	NA	NA	NA	R_only	2	0	0	0	0	0	0	0	0	0	0	1	0	0	0	0	0	0	0	0	0	1	0	0
10:102418950-102420015	736	744	-	15.4592	TTCAGCACC	747	756	+	17.0918	GGACAGCGCC	2	Divergent	21	1	1	1	0	1	1	1	1	1	1	1	1	1	1	1	1	1	1	1	0	1	1	1
10:102461277-102462221	679	687	+	15.4592	TTCAGCACC	NA	NA	NA	NA	NA	NA	L_only	20	1	1	1	1	1	1	1	0	1	1	1	1	1	1	1	1	1	1	1	0	1	1	0
10:102853818-102854774	583	591	-	15.4592	TTCAGCACC	NA	NA	NA	NA	NA	NA	L_only	7	0	1	0	0	0	0	1	0	1	0	1	0	1	0	0	1	0	0	0	0	0	0	1
10:103192336-103192947	234	243	-	16.3673	GGACAGCTCC	NA	NA	NA	NA	NA	NA	R_only	11	0	0	0	0	1	1	1	0	1	0	0	0	1	1	0	1	1	1	1	0	1	0	0
10:103265515-103266387	396	405	-	16.3673	GGACAGCTCC	NA	NA	NA	NA	NA	NA	R_only	23	1	1	1	1	1	1	1	1	1	1	1	1	1	1	1	1	1	1	1	1	1	1	1
10:103367755-103368781	643	652	+	17.0918	GGACAGCGCC	NA	NA	NA	NA	NA	NA	R_only	19	1	1	1	0	1	1	1	1	1	0	1	0	1	1	1	1	1	1	1	0	1	1	1
10:103703396-103703796	202	211	-	16.3673	GGACAGCTCC	NA	NA	NA	NA	NA	NA	R_only	3	0	0	1	0	0	0	0	0	0	0	0	0	0	0	0	0	1	0	0	0	1	0	0
10:103708290-103708634	186	195	+	16.3673	GGACAGCTCC	NA	NA	NA	NA	NA	NA	R_only	10	1	0	1	0	1	0	0	0	0	0	1	0	1	0	1	1	1	1	0	0	1	0	0
10:104824283-104825034	301	309	-	15.4592	TTCAGCACC	336	345	-	14.7143	GGACAGCGCT	26	Flipped	23	1	1	1	1	1	1	1	1	1	1	1	1	1	1	1	1	1	1	1	1	1	1	1
10:104824283-104825034	320	328	-	13.6837	TCCAGCACC	336	345	-	14.7143	GGACAGCGCT	7	Flipped	23	1	1	1	1	1	1	1	1	1	1	1	1	1	1	1	1	1	1	1	1	1	1	1
10:105971486-105971806	191	199	-	15.4592	TTCAGCACC	NA	NA	NA	NA	NA	NA	L_only	3	0	0	1	0	0	0	0	0	0	0	0	0	0	0	0	0	0	1	0	0	1	0	0
10:109570632-109570883	119	128	-	16.3673	GGACAGCTCC	NA	NA	NA	NA	NA	NA	R_only	2	0	0	0	0	0	0	0	0	0	0	0	0	0	0	0	0	1	1	0	0	0	0	0
10:110303463-110304186	414	422	-	15.4592	TTCAGCACC	NA	NA	NA	NA	NA	NA	L_only	8	0	0	1	0	0	0	0	0	1	1	0	1	0	0	0	1	1	1	1	0	0	0	0
10:110368029-110368285	127	136	-	17.0918	GGACAGCGCC	NA	NA	NA	NA	NA	NA	R_only	2	0	0	0	0	0	0	0	0	0	0	0	0	1	0	0	1	0	0	0	0	0	0	0
10:110617901-110618145	98	106	+	15.4592	TTCAGCACC	NA	NA	NA	NA	NA	NA	L_only	2	0	0	0	0	0	0	0	0	0	0	0	0	0	0	0	1	0	1	0	0	0	0	0
10:111231644-111232284	335	344	+	16.3673	GGACAGCTCC	NA	NA	NA	NA	NA	NA	R_only	17	0	1	1	0	1	1	1	0	1	1	1	1	0	0	1	1	1	1	1	1	1	1	0
10:111233379-111233874	256	265	+	16.3673	GGACAGCTCC	NA	NA	NA	NA	NA	NA	R_only	22	1	1	1	1	1	1	1	1	1	1	1	1	0	1	1	1	1	1	1	1	1	1	1
10:113127748-113128228	240	249	-	16.3673	GGACAGCTCC	NA	NA	NA	NA	NA	NA	R_only	6	0	1	0	0	0	0	0	0	0	0	0	0	1	1	0	0	1	1	0	0	1	0	0
10:117076213-117076477	125	134	-	16.3673	GGACAGCTCC	NA	NA	NA	NA	NA	NA	R_only	4	0	0	1	0	1	0	0	0	0	0	0	0	0	0	0	0	1	1	0	0	0	0	0
10:118594391-118595092	294	303	+	17.0918	GGACAGCGCC	NA	NA	NA	NA	NA	NA	R_only	23	1	1	1	1	1	1	1	1	1	1	1	1	1	1	1	1	1	1	1	1	1	1	1
10:11875763-11876212	268	277	+	16.3673	GGACAGCTCC	NA	NA	NA	NA	NA	NA	R_only	5	0	0	1	0	0	0	1	0	0	0	0	0	0	0	1	1	1	0	0	0	0	0	0
10:120130997-120131693	362	371	+	16.3673	GGACAGCTCC	NA	NA	NA	NA	NA	NA	R_only	23	1	1	1	1	1	1	1	1	1	1	1	1	1	1	1	1	1	1	1	1	1	1	1
10:120586526-120587207	186	194	-	15.4592	TTCAGCACC	NA	NA	NA	NA	NA	NA	L_only	2	0	0	0	0	0	0	0	0	0	0	0	0	1	0	0	0	1	0	0	0	0	0	0
10:122849788-122850428	324	332	-	15.4592	TTCAGCACC	NA	NA	NA	NA	NA	NA	L_only	15	1	1	1	0	0	0	1	0	1	1	1	1	0	0	1	0	1	1	0	1	1	1	1
10:122911298-122912616	793	801	+	15.4592	TTCAGCACC	NA	NA	NA	NA	NA	NA	L_only	22	1	1	1	0	1	1	1	1	1	1	1	1	1	1	1	1	1	1	1	1	1	1	1
10:122911298-122912616	764	772	+	15.4592	TTCAGCACC	NA	NA	NA	NA	NA	NA	L_only	22	1	1	1	0	1	1	1	1	1	1	1	1	1	1	1	1	1	1	1	1	1	1	1
10:122911298-122912616	736	744	+	15.4592	TTCAGCACC	NA	NA	NA	NA	NA	NA	L_only	22	1	1	1	0	1	1	1	1	1	1	1	1	1	1	1	1	1	1	1	1	1	1	1
10:123659288-123660041	260	269	-	16.3673	GGACAGCTCC	NA	NA	NA	NA	NA	NA	R_only	23	1	1	1	1	1	1	1	1	1	1	1	1	1	1	1	1	1	1	1	1	1	1	1
10:124748118-124748957	304	312	-	15.4592	TTCAGCACC	NA	NA	NA	NA	NA	NA	L_only	16	1	1	1	0	0	1	0	0	1	1	0	1	1	1	1	1	1	1	1	0	1	1	0
10:125036993-125037498	204	212	+	15.4592	TTCAGCACC	NA	NA	NA	NA	NA	NA	L_only	5	0	0	1	0	0	0	0	0	0	0	0	0	1	0	0	0	1	1	0	0	0	0	1
10:125062909-125063237	135	144	+	16.3673	GGACAGCTCC	NA	NA	NA	NA	NA	NA	R_only	2	0	0	0	0	0	0	0	0	0	0	0	0	0	1	0	0	0	0	0	0	1	0	0
10:126536114-126536904	245	254	-	17.0918	GGACAGCGCC	NA	NA	NA	NA	NA	NA	R_only	21	0	1	1	1	1	0	1	1	1	1	1	1	1	1	1	1	1	1	1	1	1	1	1
10:127116926-127117686	393	402	-	16.3673	GGACAGCTCC	411	419	-	13.4694	ATCAGCACC	8	Altered_gap	23	1	1	1	1	1	1	1	1	1	1	1	1	1	1	1	1	1	1	1	1	1	1	1
10:127158496-127159346	356	364	+	15.4592	TTCAGCACC	NA	NA	NA	NA	NA	NA	L_only	18	0	1	1	1	1	0	1	0	1	1	0	1	1	1	1	1	1	1	1	1	1	0	1
10:127801248-127801982	272	280	-	15.4592	TTCAGCACC	NA	NA	NA	NA	NA	NA	L_only	13	0	1	1	0	1	0	1	0	1	0	1	1	0	0	1	0	1	1	0	1	1	1	0
10:128125788-128126586	279	288	+	16.3673	GGACAGCTCC	NA	NA	NA	NA	NA	NA	R_only	5	0	0	0	0	0	0	1	0	1	0	1	0	0	0	0	0	0	1	1	0	0	1	0
10:128418747-128419257	278	287	-	16.3673	GGACAGCTCC	NA	NA	NA	NA	NA	NA	R_only	9	0	0	1	0	1	0	1	0	0	0	0	1	0	0	1	1	1	1	0	0	0	1	0
10:129615157-129615557	342	351	-	16.3673	GGACAGCTCC	NA	NA	NA	NA	NA	NA	R_only	3	0	0	0	0	1	0	0	0	0	0	0	0	0	0	0	0	1	1	0	0	0	0	0
10:130956215-130956615	214	223	+	16.3673	GGACAGCTCC	NA	NA	NA	NA	NA	NA	R_only	2	0	0	0	0	0	0	0	0	0	0	0	0	0	0	0	0	1	1	0	0	0	0	0
10:131048475-131048985	259	268	+	17.0918	GGACAGCGCC	NA	NA	NA	NA	NA	NA	R_only	3	0	0	0	0	1	0	0	0	0	0	0	1	0	0	0	0	0	1	0	0	0	0	0
10:131310797-131311421	174	182	+	15.4592	TTCAGCACC	NA	NA	NA	NA	NA	NA	L_only	8	0	0	0	0	1	1	0	1	1	0	0	1	0	0	0	1	0	1	0	0	0	1	0
10:132057672-132057936	131	140	+	17.0918	GGACAGCGCC	NA	NA	NA	NA	NA	NA	R_only	2	0	0	0	0	1	0	0	0	0	0	0	0	0	0	0	0	0	1	0	0	0	0	0
10:132185244-132186019	468	476	+	15.4592	TTCAGCACC	485	494	+	14.5102	GGACAGAGCC	8	Altered_gap	22	1	1	1	1	1	1	1	0	1	1	1	1	1	1	1	1	1	1	1	1	1	1	1
10:13224558-13225339	313	321	-	15.4592	TTCAGCACC	NA	NA	NA	NA	NA	NA	L_only	15	0	0	1	0	1	1	1	0	1	1	0	1	1	0	1	1	1	1	1	0	1	1	0
10:132294304-132295243	675	684	+	16.3673	GGACAGCTCC	NA	NA	NA	NA	NA	NA	R_only	22	1	1	1	0	1	1	1	1	1	1	1	1	1	1	1	1	1	1	1	1	1	1	1
10:132407883-132408283	292	300	+	15.4592	TTCAGCACC	NA	NA	NA	NA	NA	NA	L_only	2	0	0	0	0	0	0	0	0	0	0	0	0	0	0	0	0	1	1	0	0	0	0	0
10:132984688-132985078	208	216	-	15.4592	TTCAGCACC	NA	NA	NA	NA	NA	NA	L_only	9	1	0	0	0	1	0	0	0	1	0	0	1	0	0	1	1	1	1	0	0	1	0	0
10:133043846-133044246	216	225	-	17.0918	GGACAGCGCC	NA	NA	NA	NA	NA	NA	R_only	4	0	0	0	0	1	0	0	0	0	0	1	0	0	0	0	0	1	1	0	0	0	0	0
10:133079916-133080532	335	344	+	16.3673	GGACAGCTCC	NA	NA	NA	NA	NA	NA	R_only	23	1	1	1	1	1	1	1	1	1	1	1	1	1	1	1	1	1	1	1	1	1	1	1
10:13348266-13349457	282	291	-	17.0918	GGACAGCGCC	NA	NA	NA	NA	NA	NA	R_only	15	0	0	1	1	1	1	1	0	1	1	0	0	1	1	0	1	1	1	0	1	1	1	1
10:1526146-1526938	177	186	-	16.3673	GGACAGCTCC	NA	NA	NA	NA	NA	NA	R_only	5	0	0	1	0	0	0	0	0	1	0	0	0	0	0	1	0	0	1	0	0	1	0	0
10:1612752-1613392	338	347	+	16.3673	GGACAGCTCC	NA	NA	NA	NA	NA	NA	R_only	5	0	0	0	0	0	0	0	0	0	1	0	0	0	0	1	1	0	1	0	0	1	0	0
10:1643158-1644093	495	504	+	16.3673	GGACAGCTCC	NA	NA	NA	NA	NA	NA	R_only	23	1	1	1	1	1	1	1	1	1	1	1	1	1	1	1	1	1	1	1	1	1	1	1
10:21212226-21212616	197	206	+	17.0918	GGACAGCGCC	NA	NA	NA	NA	NA	NA	R_only	2	0	0	0	0	0	0	0	0	1	0	0	0	0	0	0	0	0	1	0	0	0	0	0
10:23170984-23171914	488	496	+	15.4592	TTCAGCACC	NA	NA	NA	NA	NA	NA	L_only	23	1	1	1	1	1	1	1	1	1	1	1	1	1	1	1	1	1	1	1	1	1	1	1
10:23516532-23517514	211	219	-	15.4592	TTCAGCACC	NA	NA	NA	NA	NA	NA	L_only	23	1	1	1	1	1	1	1	1	1	1	1	1	1	1	1	1	1	1	1	1	1	1	1
10:25173989-25175188	629	638	+	16.3673	GGACAGCTCC	NA	NA	NA	NA	NA	NA	R_only	21	1	1	1	0	1	1	1	1	1	1	1	1	1	1	1	1	1	1	1	0	1	1	1
10:25175621-25176409	332	340	+	15.4592	TTCAGCACC	NA	NA	NA	NA	NA	NA	L_only	20	1	1	1	1	1	0	1	1	1	1	1	1	1	0	1	1	1	1	0	1	1	1	1
10:26335405-26335961	257	265	-	15.4592	TTCAGCACC	NA	NA	NA	NA	NA	NA	L_only	4	0	0	1	0	0	0	0	0	1	0	0	0	0	0	0	0	0	1	1	0	0	0	0
10:26367550-26368346	448	456	+	15.4592	TTCAGCACC	NA	NA	NA	NA	NA	NA	L_only	23	1	1	1	1	1	1	1	1	1	1	1	1	1	1	1	1	1	1	1	1	1	1	1
10:27170739-27170983	144	152	-	15.4592	TTCAGCACC	NA	NA	NA	NA	NA	NA	L_only	2	0	0	0	0	0	0	0	0	0	0	0	0	0	0	0	1	0	1	0	0	0	0	0
10:29883529-29883933	211	220	-	16.3673	GGACAGCTCC	NA	NA	NA	NA	NA	NA	R_only	3	0	0	0	0	0	0	0	0	0	0	0	0	1	0	1	0	1	0	0	0	0	0	0
10:31755179-31755675	197	206	+	16.3673	GGACAGCTCC	NA	NA	NA	NA	NA	NA	R_only	10	0	0	1	0	1	0	0	0	0	0	1	0	1	1	1	0	1	1	0	0	1	0	1
10:33472499-33473055	277	285	+	15.4592	TTCAGCACC	NA	NA	NA	NA	NA	NA	L_only	5	0	0	1	0	0	0	0	0	1	0	0	0	0	0	0	1	0	1	1	0	0	0	0
10:34280949-34281445	268	277	-	17.0918	GGACAGCGCC	NA	NA	NA	NA	NA	NA	R_only	3	0	0	0	0	0	0	0	0	0	0	0	0	1	0	0	0	0	0	0	0	1	0	1
10:34727853-34728099	112	120	+	15.4592	TTCAGCACC	NA	NA	NA	NA	NA	NA	L_only	2	0	0	1	0	0	0	0	0	0	0	0	0	0	0	0	0	0	1	0	0	0	0	0
10:35460865-35461265	198	207	+	16.3673	GGACAGCTCC	NA	NA	NA	NA	NA	NA	R_only	6	0	0	0	0	0	0	0	0	0	0	0	0	1	1	0	1	1	1	0	0	1	0	0
10:3691413-3691969	274	283	+	16.3673	GGACAGCTCC	NA	NA	NA	NA	NA	NA	R_only	16	1	0	1	0	1	0	1	0	1	1	0	0	1	1	1	1	1	1	1	1	1	0	1
10:43707757-43708077	163	172	+	16.3673	GGACAGCTCC	NA	NA	NA	NA	NA	NA	R_only	2	0	0	0	0	0	0	0	0	0	0	0	0	0	1	0	0	0	0	0	0	1	0	0
10:43849297-43849641	168	176	-	15.4592	TTCAGCACC	NA	NA	NA	NA	NA	NA	L_only	2	0	0	0	0	0	0	0	0	0	0	0	0	0	0	1	0	0	0	0	0	1	0	0
10:45147813-45148057	144	152	-	15.4592	TTCAGCACC	NA	NA	NA	NA	NA	NA	L_only	2	0	0	1	0	0	0	0	0	0	0	0	0	0	0	0	1	0	0	0	0	0	0	0
10:48251504-48252047	311	319	+	15.4592	TTCAGCACC	NA	NA	NA	NA	NA	NA	L_only	6	0	0	1	0	0	0	1	0	0	0	0	0	0	0	1	0	1	0	0	0	1	1	0
10:48302769-48303611	313	321	-	15.4592	TTCAGCACC	NA	NA	NA	NA	NA	NA	L_only	10	0	0	1	0	0	1	0	0	1	1	0	0	0	0	1	1	1	1	1	0	0	1	0
10:48626069-48626709	359	367	-	15.4592	TTCAGCACC	NA	NA	NA	NA	NA	NA	L_only	6	0	0	0	0	0	1	0	0	1	1	0	0	0	0	0	0	1	1	0	0	0	1	0
10:49029561-49030201	334	343	-	16.3673	GGACAGCTCC	NA	NA	NA	NA	NA	NA	R_only	5	0	0	0	0	0	0	0	0	0	1	0	0	0	0	0	1	1	1	0	0	1	0	0
10:49384497-49384764	158	166	+	15.4592	TTCAGCACC	NA	NA	NA	NA	NA	NA	L_only	3	0	0	1	0	0	0	0	0	0	0	0	0	0	0	0	1	0	1	0	0	0	0	0
10:49606681-49607607	457	466	+	16.3673	GGACAGCTCC	NA	NA	NA	NA	NA	NA	R_only	23	1	1	1	1	1	1	1	1	1	1	1	1	1	1	1	1	1	1	1	1	1	1	1
10:49761992-49763189	430	439	-	17.0918	GGACAGCGCC	NA	NA	NA	NA	NA	NA	R_only	22	1	1	1	0	1	1	1	1	1	1	1	1	1	1	1	1	1	1	1	1	1	1	1
10:54854363-54854787	229	238	+	16.3673	GGACAGCTCC	NA	NA	NA	NA	NA	NA	R_only	3	0	0	0	0	0	0	0	0	0	0	0	0	0	0	0	0	1	1	0	0	1	0	0
10:55200021-55200421	197	206	-	16.3673	GGACAGCTCC	NA	NA	NA	NA	NA	NA	R_only	10	1	1	0	0	0	1	0	1	0	0	1	0	1	0	1	1	1	0	0	0	0	1	0
10:5546802-5547298	161	169	+	15.4592	TTCAGCACC	NA	NA	NA	NA	NA	NA	L_only	3	0	0	1	0	0	0	0	0	0	0	0	0	0	0	1	0	0	0	0	0	0	0	1
10:5638532-5638776	154	162	-	15.4592	TTCAGCACC	NA	NA	NA	NA	NA	NA	L_only	2	0	0	0	0	0	0	0	0	0	0	0	0	0	0	0	1	0	1	0	0	0	0	0
10:5666504-5667253	206	215	-	17.0918	GGACAGCGCC	NA	NA	NA	NA	NA	NA	R_only	13	1	0	1	0	0	0	0	1	0	1	1	0	1	1	1	1	1	1	0	0	1	0	1
10:58268726-58269567	357	366	+	16.3673	GGACAGCTCC	374	382	+	13.4796	CTCAGCACC	7	Flipped	6	0	0	1	0	0	0	1	0	0	1	0	1	0	1	0	1	0	0	1	0	0	0	0
10:59177062-59177981	454	462	+	15.4592	TTCAGCACC	NA	NA	NA	NA	NA	NA	L_only	23	1	1	1	1	1	1	1	1	1	1	1	1	1	1	1	1	1	1	1	1	1	1	1
10:59708719-59709164	203	211	-	15.4592	TTCAGCACC	NA	NA	NA	NA	NA	NA	L_only	4	0	0	0	0	0	0	0	0	0	0	0	0	1	0	1	0	1	1	0	0	0	0	0
10:59906151-59907269	260	269	-	17.0918	GGACAGCGCC	NA	NA	NA	NA	NA	NA	R_only	15	1	0	1	0	0	1	1	0	1	1	1	0	1	1	1	1	1	1	0	0	1	1	1
10:59906151-59907269	54	62	+	15.4592	TTCAGCACC	NA	NA	NA	NA	NA	NA	L_only	15	1	0	1	0	0	1	1	0	1	1	1	0	1	1	1	1	1	1	0	0	1	1	1
10:60733800-60734200	186	195	-	16.3673	GGACAGCTCC	NA	NA	NA	NA	NA	NA	R_only	4	0	0	0	0	0	0	0	0	0	0	0	0	1	0	1	0	1	1	0	0	0	0	0
10:63997318-63997933	197	206	+	16.3673	GGACAGCTCC	NA	NA	NA	NA	NA	NA	R_only	5	0	0	1	0	0	0	0	0	1	0	0	0	0	0	1	0	1	0	0	0	1	0	0
10:64586721-64587630	425	433	-	15.4592	TTCAGCACC	NA	NA	NA	NA	NA	NA	L_only	19	1	1	1	0	1	0	1	1	1	1	0	0	1	1	1	1	1	1	1	1	1	1	1
10:6713589-6714344	306	315	+	16.3673	GGACAGCTCC	NA	NA	NA	NA	NA	NA	R_only	20	0	1	1	0	1	1	1	1	1	1	0	1	1	1	1	1	1	1	1	1	1	1	1
10:6738382-6738927	280	288	-	15.4592	TTCAGCACC	NA	NA	NA	NA	NA	NA	L_only	9	0	0	1	0	0	0	0	0	0	0	0	1	1	0	1	1	1	1	0	0	1	0	1
10:69567416-69568531	601	609	+	15.4592	TTCAGCACC	NA	NA	NA	NA	NA	NA	L_only	23	1	1	1	1	1	1	1	1	1	1	1	1	1	1	1	1	1	1	1	1	1	1	1
10:70233126-70233664	185	193	-	15.4592	TTCAGCACC	NA	NA	NA	NA	NA	NA	L_only	5	0	0	0	0	0	0	1	0	0	0	0	0	0	0	0	1	0	1	0	0	1	0	1
10:70544606-70545006	190	199	+	16.3673	GGACAGCTCC	NA	NA	NA	NA	NA	NA	R_only	2	0	0	0	0	0	0	0	0	0	0	0	0	0	0	0	0	1	1	0	0	0	0	0
10:70950013-70950722	302	310	-	15.4592	TTCAGCACC	NA	NA	NA	NA	NA	NA	L_only	15	1	1	1	0	1	0	0	0	1	1	0	1	1	1	1	1	1	1	0	0	1	1	0
10:70950013-70950722	210	219	-	16.3673	GGACAGCTCC	232	240	-	15.4592	TTCAGCACC	12	Altered_gap	15	1	1	1	0	1	0	0	0	1	1	0	1	1	1	1	1	1	1	0	0	1	1	0
10:71072499-71072752	148	156	-	15.4592	TTCAGCACC	NA	NA	NA	NA	NA	NA	L_only	3	0	0	1	0	0	0	0	0	0	0	0	0	0	0	0	1	0	1	0	0	0	0	0
10:71551610-71552126	312	321	+	16.3673	GGACAGCTCC	NA	NA	NA	NA	NA	NA	R_only	6	0	0	1	0	0	0	0	0	0	0	0	1	0	0	0	1	1	1	0	0	1	0	0
10:71719777-71720053	121	130	-	16.3673	GGACAGCTCC	NA	NA	NA	NA	NA	NA	R_only	2	0	0	0	0	1	0	0	0	0	0	0	0	0	0	0	0	0	1	0	0	0	0	0
10:72215873-72216502	469	478	+	17.0918	GGACAGCGCC	NA	NA	NA	NA	NA	NA	R_only	4	0	0	1	0	0	0	1	0	1	0	1	0	0	0	0	1	0	0	0	0	0	0	1
10:72953747-72954070	142	151	+	16.3673	GGACAGCTCC	NA	NA	NA	NA	NA	NA	R_only	3	0	0	0	0	1	0	1	0	0	0	0	0	0	0	0	0	0	1	0	0	0	0	0
10:73344223-73344733	262	270	-	15.4592	TTCAGCACC	NA	NA	NA	NA	NA	NA	L_only	9	0	0	1	0	0	1	0	0	1	0	0	1	0	0	0	1	1	1	0	0	1	1	0
10:73785891-73786521	314	323	-	16.3673	GGACAGCTCC	NA	NA	NA	NA	NA	NA	R_only	21	1	1	1	1	1	1	1	0	1	1	1	1	1	1	1	1	1	1	1	0	1	1	1
10:73785891-73786521	348	357	-	16.3673	GGACAGCTCC	NA	NA	NA	NA	NA	NA	R_only	21	1	1	1	1	1	1	1	0	1	1	1	1	1	1	1	1	1	1	1	0	1	1	1
10:73785891-73786521	268	277	-	16.3673	GGACAGCTCC	NA	NA	NA	NA	NA	NA	R_only	21	1	1	1	1	1	1	1	0	1	1	1	1	1	1	1	1	1	1	1	0	1	1	1
10:73785891-73786521	331	340	-	16.3673	GGACAGCTCC	NA	NA	NA	NA	NA	NA	R_only	21	1	1	1	1	1	1	1	0	1	1	1	1	1	1	1	1	1	1	1	0	1	1	1
10:73785891-73786521	251	260	-	16.3673	GGACAGCTCC	NA	NA	NA	NA	NA	NA	R_only	21	1	1	1	1	1	1	1	0	1	1	1	1	1	1	1	1	1	1	1	0	1	1	1
10:74150476-74151718	237	246	-	16.3673	GGACAGCTCC	NA	NA	NA	NA	NA	NA	R_only	3	0	0	0	0	0	0	0	0	0	1	0	0	0	0	0	1	1	0	0	0	1	0	1
10:76128127-76128447	146	155	+	16.3673	GGACAGCTCC	NA	NA	NA	NA	NA	NA	R_only	2	0	0	0	0	0	0	0	0	0	0	0	0	0	1	0	0	0	0	0	0	1	0	0
10:78028868-78030561	303	311	-	15.4592	TTCAGCACC	NA	NA	NA	NA	NA	NA	L_only	9	0	1	1	0	0	0	1	1	0	1	1	1	0	1	1	1	0	1	1	0	0	1	1
10:78727262-78727941	188	197	+	16.3673	GGACAGCTCC	NA	NA	NA	NA	NA	NA	R_only	14	1	1	1	0	1	0	0	1	1	0	1	0	1	1	1	0	1	1	0	1	1	0	0
10:79263415-79263805	172	180	+	14.551	GTCAGCACC	190	199	+	14.5102	GGACAGAGCC	9	Altered_gap	2	0	0	0	0	0	0	0	0	1	0	0	0	0	0	0	0	0	1	0	0	0	0	0
10:8156973-8157529	204	212	-	15.4592	TTCAGCACC	NA	NA	NA	NA	NA	NA	L_only	5	0	0	0	0	0	0	0	0	0	0	0	0	0	0	1	0	0	1	1	0	1	1	0
10:84290756-84292203	802	810	+	15.4592	TTCAGCACC	NA	NA	NA	NA	NA	NA	L_only	23	1	1	1	1	1	1	1	1	1	1	1	1	1	1	1	1	1	1	1	1	1	1	1
10:85213078-85213558	260	269	+	16.3673	GGACAGCTCC	NA	NA	NA	NA	NA	NA	R_only	6	0	1	0	0	1	0	0	0	1	0	0	0	0	0	1	0	1	1	0	0	0	0	0
10:86203254-86204099	444	453	+	17.0918	GGACAGCGCC	NA	NA	NA	NA	NA	NA	R_only	23	1	1	1	1	1	1	1	1	1	1	1	1	1	1	1	1	1	1	1	1	1	1	1
10:86306495-86307291	358	367	-	17.0918	GGACAGCGCC	NA	NA	NA	NA	NA	NA	R_only	23	1	1	1	1	1	1	1	1	1	1	1	1	1	1	1	1	1	1	1	1	1	1	1
10:86364651-86365288	209	218	+	16.3673	GGACAGCTCC	NA	NA	NA	NA	NA	NA	R_only	21	1	1	1	1	1	1	1	1	1	0	1	1	1	1	1	1	1	1	1	0	1	1	1
10:86553583-86554139	244	253	-	16.3673	GGACAGCTCC	NA	NA	NA	NA	NA	NA	R_only	22	1	1	1	1	1	1	1	0	1	1	1	1	1	1	1	1	1	1	1	1	1	1	1
10:87922160-87922964	312	321	-	16.3673	GGACAGCTCC	NA	NA	NA	NA	NA	NA	R_only	19	0	1	1	0	1	1	1	0	1	1	0	1	1	1	1	1	1	1	1	1	1	1	1
10:89251207-89251983	277	286	+	17.0918	GGACAGCGCC	NA	NA	NA	NA	NA	NA	R_only	18	1	1	1	0	0	1	1	1	1	0	1	0	1	1	1	0	1	1	1	1	1	1	1
10:89251207-89251983	533	542	-	16.3673	GGACAGCTCC	NA	NA	NA	NA	NA	NA	R_only	18	1	1	1	0	0	1	1	1	1	0	1	0	1	1	1	0	1	1	1	1	1	1	1
10:89645174-89645870	614	622	-	15.4592	TTCAGCACC	NA	NA	NA	NA	NA	NA	L_only	3	0	0	0	0	0	0	1	0	1	0	0	0	0	0	0	0	0	0	0	0	0	0	1
10:90352151-90352941	322	331	-	14.4592	GGACAGTGCC	376	384	-	13.4694	ATCAGCACC	44	Altered_gap	23	1	1	1	1	1	1	1	1	1	1	1	1	1	1	1	1	1	1	1	1	1	1	1
10:92544246-92545134	315	323	-	15.4592	TTCAGCACC	NA	NA	NA	NA	NA	NA	L_only	5	0	0	0	0	0	1	0	0	1	1	0	0	0	0	0	1	0	1	0	0	0	0	0
10:93071823-93072547	177	186	-	17.0918	GGACAGCGCC	NA	NA	NA	NA	NA	NA	R_only	13	1	0	0	0	1	0	1	0	0	1	1	1	1	1	1	1	1	1	0	0	1	0	0
10:93718836-93719547	283	291	+	15.4592	TTCAGCACC	NA	NA	NA	NA	NA	NA	L_only	14	0	1	1	0	0	1	0	0	1	0	0	1	1	0	1	1	1	1	1	0	1	1	1
10:93910287-93910687	192	201	-	16.3673	GGACAGCTCC	NA	NA	NA	NA	NA	NA	R_only	2	0	0	0	0	0	0	0	0	0	0	0	0	0	0	0	0	1	1	0	0	0	0	0
10:97533197-97533712	236	244	+	15.4592	TTCAGCACC	NA	NA	NA	NA	NA	NA	L_only	5	0	1	0	0	0	0	0	0	0	0	0	0	1	0	0	1	0	1	0	0	0	0	1
10:97928861-97929341	230	239	-	16.3673	GGACAGCTCC	NA	NA	NA	NA	NA	NA	R_only	7	0	1	1	0	1	0	0	0	1	0	0	0	0	0	1	0	1	1	0	0	0	0	0
10:97991699-97992506	355	364	-	15.898	GGACAGCACC	373	381	-	15.4592	TTCAGCACC	8	Altered_gap	23	1	1	1	1	1	1	1	1	1	1	1	1	1	1	1	1	1	1	1	1	1	1	1
10:98059922-98060472	318	327	+	16.3673	GGACAGCTCC	NA	NA	NA	NA	NA	NA	R_only	10	1	1	0	0	1	0	0	0	1	0	1	1	0	0	1	1	1	1	0	0	0	0	0
10:98074181-98074925	316	325	+	16.3673	GGACAGCTCC	328	336	-	15.4592	TTCAGCACC	2	Convergent	23	1	1	1	1	1	1	1	1	1	1	1	1	1	1	1	1	1	1	1	1	1	1	1
10:98087269-98087787	236	245	-	17.0918	GGACAGCGCC	NA	NA	NA	NA	NA	NA	R_only	22	1	1	1	0	1	1	1	1	1	1	1	1	1	1	1	1	1	1	1	1	1	1	1
10:99331091-99331930	316	325	+	16.3673	GGACAGCTCC	NA	NA	NA	NA	NA	NA	R_only	22	1	1	1	1	1	1	1	1	1	1	1	1	1	0	1	1	1	1	1	1	1	1	1
11:100265167-100265487	159	168	-	16.3673	GGACAGCTCC	NA	NA	NA	NA	NA	NA	R_only	3	0	0	0	0	1	0	0	0	0	0	0	0	0	0	0	0	0	1	0	0	1	0	0
11:10309181-10309951	437	445	-	15.4592	TTCAGCACC	NA	NA	NA	NA	NA	NA	L_only	3	0	1	1	0	0	0	0	0	0	0	0	0	0	0	0	0	0	0	1	0	0	0	0
11:10378666-10379634	524	532	+	14.551	GTCAGCACC	541	550	+	16.3673	GGACAGCTCC	8	Altered_gap	23	1	1	1	1	1	1	1	1	1	1	1	1	1	1	1	1	1	1	1	1	1	1	1
11:10540674-10541357	428	437	+	17.0918	GGACAGCGCC	NA	NA	NA	NA	NA	NA	R_only	3	0	0	0	0	0	0	0	0	0	1	0	0	0	1	0	0	0	0	0	0	0	0	1
11:106553311-106553611	162	171	-	16.3673	GGACAGCTCC	NA	NA	NA	NA	NA	NA	R_only	4	0	0	0	1	0	0	1	0	0	0	0	0	0	0	0	0	0	1	0	1	0	0	0
11:107018910-107019522	301	310	+	16.3673	GGACAGCTCC	NA	NA	NA	NA	NA	NA	R_only	23	1	1	1	1	1	1	1	1	1	1	1	1	1	1	1	1	1	1	1	1	1	1	1
11:107928251-107929035	241	249	-	15.4592	TTCAGCACC	NA	NA	NA	NA	NA	NA	L_only	23	1	1	1	1	1	1	1	1	1	1	1	1	1	1	1	1	1	1	1	1	1	1	1
11:109424764-109425559	324	333	-	16.3673	GGACAGCTCC	344	352	-	15.4592	TTCAGCACC	10	Altered_gap	23	1	1	1	1	1	1	1	1	1	1	1	1	1	1	1	1	1	1	1	1	1	1	1
11:109641439-109641986	278	287	+	16.3673	GGACAGCTCC	308	316	+	13.4796	CTCAGCACC	20	Flipped	23	1	1	1	1	1	1	1	1	1	1	1	1	1	1	1	1	1	1	1	1	1	1	1
11:1124062-1124307	131	139	-	15.4592	TTCAGCACC	NA	NA	NA	NA	NA	NA	L_only	3	0	0	0	0	0	0	0	0	0	0	0	0	0	0	0	1	1	0	0	0	0	1	0
11:113152400-113153243	311	319	-	15.4592	TTCAGCACC	NA	NA	NA	NA	NA	NA	L_only	12	0	1	1	0	0	0	0	0	1	1	0	1	0	0	1	1	1	1	1	1	0	0	1
11:113638317-113638828	233	242	+	16.3673	GGACAGCTCC	NA	NA	NA	NA	NA	NA	R_only	12	1	1	1	0	1	0	0	0	1	1	0	1	0	0	1	1	1	1	0	0	1	0	0
11:113990919-113992706	1544	1552	-	15.4592	TTCAGCACC	NA	NA	NA	NA	NA	NA	L_only	23	1	1	1	1	1	1	1	1	1	1	1	1	1	1	1	1	1	1	1	1	1	1	1
11:113990919-113992706	429	437	+	15.4592	TTCAGCACC	NA	NA	NA	NA	NA	NA	L_only	23	1	1	1	1	1	1	1	1	1	1	1	1	1	1	1	1	1	1	1	1	1	1	1
11:11439103-11439423	183	192	-	16.3673	GGACAGCTCC	NA	NA	NA	NA	NA	NA	R_only	2	0	0	1	0	0	0	0	0	0	0	0	0	0	0	0	0	0	0	0	0	1	0	0
11:115720491-115720811	142	151	-	16.3673	GGACAGCTCC	NA	NA	NA	NA	NA	NA	R_only	2	0	0	0	0	0	0	0	0	0	0	0	0	0	1	0	0	0	0	0	0	1	0	0
11:118434532-118435402	398	406	+	15.4592	TTCAGCACC	NA	NA	NA	NA	NA	NA	L_only	22	1	1	1	1	1	1	1	1	1	1	1	1	1	1	1	1	1	1	1	0	1	1	1
11:118473470-118474310	258	267	-	16.3673	GGACAGCTCC	NA	NA	NA	NA	NA	NA	R_only	12	0	1	1	0	1	0	0	0	1	1	0	1	1	0	1	1	1	1	0	0	1	0	0
11:119486824-119487533	269	277	+	15.4592	TTCAGCACC	NA	NA	NA	NA	NA	NA	L_only	6	0	0	1	0	0	0	0	0	0	0	0	1	0	0	0	1	1	1	0	0	0	1	0
11:119493409-119494469	499	508	-	16.3673	GGACAGCTCC	NA	NA	NA	NA	NA	NA	R_only	22	1	1	1	0	1	1	1	1	1	1	1	1	1	1	1	1	1	1	1	1	1	1	1
11:119518633-119519434	325	334	-	16.3673	GGACAGCTCC	NA	NA	NA	NA	NA	NA	R_only	23	1	1	1	1	1	1	1	1	1	1	1	1	1	1	1	1	1	1	1	1	1	1	1
11:119705978-119706749	260	268	+	15.4592	TTCAGCACC	NA	NA	NA	NA	NA	NA	L_only	15	0	1	1	0	1	1	1	0	1	0	0	1	1	0	1	1	1	1	1	0	1	1	0
11:119850995-119851404	217	226	-	16.3673	GGACAGCTCC	NA	NA	NA	NA	NA	NA	R_only	5	0	0	0	0	0	0	0	0	1	0	0	0	0	0	0	0	1	1	0	0	1	1	0
11:12007192-12007672	234	243	+	16.3673	GGACAGCTCC	NA	NA	NA	NA	NA	NA	R_only	21	1	1	1	1	1	0	1	1	1	1	1	1	1	1	1	1	1	1	0	1	1	1	1
11:120969991-120970391	206	215	-	16.3673	GGACAGCTCC	NA	NA	NA	NA	NA	NA	R_only	4	0	0	1	0	0	0	0	0	0	0	0	0	0	0	0	0	1	1	0	0	1	0	0
11:121554541-121555021	209	218	-	16.3673	GGACAGCTCC	NA	NA	NA	NA	NA	NA	R_only	11	0	1	0	0	1	0	0	1	1	0	0	0	1	1	0	0	1	1	0	1	1	1	0
11:121901873-121902194	118	126	+	15.4592	TTCAGCACC	NA	NA	NA	NA	NA	NA	L_only	6	0	0	1	0	0	0	0	0	0	0	0	0	1	1	0	0	1	1	0	0	1	0	0
11:124612711-124613351	328	337	+	16.3673	GGACAGCTCC	NA	NA	NA	NA	NA	NA	R_only	10	0	0	1	0	1	0	1	0	0	1	0	0	1	1	0	1	1	1	0	0	1	0	0
11:124863622-124864248	327	335	-	15.4592	TTCAGCACC	338	347	+	16.3673	GGACAGCTCC	2	Divergent	23	1	1	1	1	1	1	1	1	1	1	1	1	1	1	1	1	1	1	1	1	1	1	1
11:125337901-125338223	179	188	+	16.3673	GGACAGCTCC	NA	NA	NA	NA	NA	NA	R_only	3	0	0	0	0	0	0	0	0	0	0	0	0	0	1	0	0	0	1	0	0	1	0	0
11:125903084-125904089	560	568	+	15.4592	TTCAGCACC	NA	NA	NA	NA	NA	NA	L_only	23	1	1	1	1	1	1	1	1	1	1	1	1	1	1	1	1	1	1	1	1	1	1	1
11:126544431-126545161	287	296	-	16.3673	GGACAGCTCC	NA	NA	NA	NA	NA	NA	R_only	23	1	1	1	1	1	1	1	1	1	1	1	1	1	1	1	1	1	1	1	1	1	1	1
11:126546087-126546727	313	322	+	16.3673	GGACAGCTCC	NA	NA	NA	NA	NA	NA	R_only	20	1	1	1	1	1	0	1	1	1	1	1	1	1	1	1	1	1	1	0	1	1	1	0
11:126561007-126561950	468	476	+	15.4592	TTCAGCACC	NA	NA	NA	NA	NA	NA	L_only	23	1	1	1	1	1	1	1	1	1	1	1	1	1	1	1	1	1	1	1	1	1	1	1
11:126634926-126635436	247	256	+	16.3673	GGACAGCTCC	NA	NA	NA	NA	NA	NA	R_only	12	0	0	0	1	1	0	1	0	0	0	0	1	1	1	1	1	1	1	0	0	1	1	0
11:126677493-126677796	140	148	-	15.4592	TTCAGCACC	NA	NA	NA	NA	NA	NA	L_only	2	0	0	0	0	0	1	0	0	0	0	0	0	0	0	0	0	0	1	0	0	0	0	0
11:128210355-128210969	230	238	-	15.4592	TTCAGCACC	NA	NA	NA	NA	NA	NA	L_only	3	0	0	0	0	0	0	0	0	0	0	0	0	1	0	0	0	1	0	0	0	0	0	1
11:128901729-128902034	168	177	+	16.3673	GGACAGCTCC	NA	NA	NA	NA	NA	NA	R_only	2	0	0	0	0	0	0	0	0	0	0	1	0	0	0	0	0	0	1	0	0	0	0	0
11:129960424-129961185	554	563	+	16.3673	GGACAGCTCC	NA	NA	NA	NA	NA	NA	R_only	2	0	1	0	0	0	0	0	0	0	0	0	0	0	0	0	0	1	0	0	0	0	0	0
11:13015586-13016489	349	358	-	16.3673	GGACAGCTCC	NA	NA	NA	NA	NA	NA	R_only	9	0	0	1	0	0	1	0	0	0	1	0	0	1	0	1	1	1	1	0	0	1	0	0
11:130673626-130674399	265	273	+	13.8571	TTCAGGACC	294	303	+	16.3673	GGACAGCTCC	20	Altered_gap	17	1	1	1	0	1	1	0	0	1	0	1	0	1	1	1	1	1	1	1	1	1	1	0
11:131283265-131283529	133	142	-	16.3673	GGACAGCTCC	NA	NA	NA	NA	NA	NA	R_only	2	0	0	0	0	1	0	0	0	0	0	0	0	0	0	0	0	0	1	0	0	0	0	0
11:131467855-131468204	165	174	+	16.3673	GGACAGCTCC	NA	NA	NA	NA	NA	NA	R_only	4	0	0	1	0	0	0	0	0	0	0	0	0	0	0	1	0	0	1	0	0	1	0	0
11:131951353-131951617	131	140	-	16.3673	GGACAGCTCC	NA	NA	NA	NA	NA	NA	R_only	2	0	0	0	0	1	0	0	0	0	0	0	0	0	0	0	0	0	1	0	0	0	0	0
11:132176990-132177574	300	308	+	15.4592	TTCAGCACC	NA	NA	NA	NA	NA	NA	L_only	23	1	1	1	1	1	1	1	1	1	1	1	1	1	1	1	1	1	1	1	1	1	1	1
11:13289031-13289570	287	296	-	17.0918	GGACAGCGCC	305	313	-	13.4694	ATCAGCACC	8	Altered_gap	23	1	1	1	1	1	1	1	1	1	1	1	1	1	1	1	1	1	1	1	1	1	1	1
11:133104041-133104551	221	230	-	16.3673	GGACAGCTCC	NA	NA	NA	NA	NA	NA	R_only	9	0	0	0	0	1	0	1	0	1	0	0	1	0	1	0	1	1	1	0	0	1	0	0
11:133968170-133968964	335	344	+	17.0918	GGACAGCGCC	NA	NA	NA	NA	NA	NA	R_only	23	1	1	1	1	1	1	1	1	1	1	1	1	1	1	1	1	1	1	1	1	1	1	1
11:1340177-1340577	196	205	+	16.3673	GGACAGCTCC	NA	NA	NA	NA	NA	NA	R_only	2	0	0	0	0	0	0	0	0	0	0	1	0	0	0	0	0	1	0	0	0	0	0	0
11:134418168-134419080	463	471	+	15.4592	TTCAGCACC	NA	NA	NA	NA	NA	NA	L_only	23	1	1	1	1	1	1	1	1	1	1	1	1	1	1	1	1	1	1	1	1	1	1	1
11:134701907-134702251	140	149	-	16.3673	GGACAGCTCC	NA	NA	NA	NA	NA	NA	R_only	2	0	0	0	0	0	0	0	0	0	0	0	0	0	0	1	0	0	1	0	0	0	0	0
11:1390701-1391429	206	215	+	17.0918	GGACAGCGCC	NA	NA	NA	NA	NA	NA	R_only	15	1	0	0	1	1	0	1	1	1	0	1	1	1	1	0	1	1	1	0	0	1	1	0
11:1401421-1402299	356	365	-	16.3673	GGACAGCTCC	NA	NA	NA	NA	NA	NA	R_only	22	1	1	1	0	1	1	1	1	1	1	1	1	1	1	1	1	1	1	1	1	1	1	1
11:1425403-1425913	231	239	+	15.4592	TTCAGCACC	NA	NA	NA	NA	NA	NA	L_only	10	1	1	0	0	0	0	0	0	1	0	1	1	0	0	1	1	1	1	0	0	0	1	0
11:1450686-1451520	463	471	+	15.4592	TTCAGCACC	480	489	+	16.3673	GGACAGCTCC	8	Altered_gap	23	1	1	1	1	1	1	1	1	1	1	1	1	1	1	1	1	1	1	1	1	1	1	1
11:16925331-16925763	259	268	+	16.3673	GGACAGCTCC	NA	NA	NA	NA	NA	NA	R_only	2	0	0	0	0	0	0	0	0	0	0	1	0	0	0	0	0	0	0	0	0	0	1	0
11:17416417-17416973	256	264	+	15.4592	TTCAGCACC	NA	NA	NA	NA	NA	NA	L_only	9	0	0	1	0	0	0	0	0	1	0	0	0	1	0	1	1	1	1	1	0	1	0	0
11:17734732-17735524	376	385	-	16.3673	GGACAGCTCC	387	395	+	15.4592	TTCAGCACC	1	Divergent	23	1	1	1	1	1	1	1	1	1	1	1	1	1	1	1	1	1	1	1	1	1	1	1
11:19321304-19321814	186	194	-	15.4592	TTCAGCACC	NA	NA	NA	NA	NA	NA	L_only	2	0	0	0	0	0	0	0	0	0	0	0	1	0	0	0	0	0	1	0	0	0	0	0
11:19344520-19345272	310	319	+	16.3673	GGACAGCTCC	NA	NA	NA	NA	NA	NA	R_only	19	1	1	1	0	0	1	0	1	1	1	1	0	1	1	1	1	1	1	1	1	1	1	1
11:19640944-19641200	101	109	+	15.4592	TTCAGCACC	NA	NA	NA	NA	NA	NA	L_only	2	0	0	0	0	0	0	0	0	0	0	0	0	1	0	0	0	0	1	0	0	0	0	0
11:20158504-20159356	330	338	-	15.4592	TTCAGCACC	NA	NA	NA	NA	NA	NA	L_only	23	1	1	1	1	1	1	1	1	1	1	1	1	1	1	1	1	1	1	1	1	1	1	1
11:21622956-21623525	283	292	-	16.3673	GGACAGCTCC	NA	NA	NA	NA	NA	NA	R_only	17	1	1	1	0	1	1	1	1	1	0	1	1	0	1	1	0	1	1	1	0	1	0	1
11:2217551-2218278	231	240	-	16.3673	GGACAGCTCC	NA	NA	NA	NA	NA	NA	R_only	14	1	0	1	0	1	0	1	0	1	0	1	0	0	1	1	1	1	1	0	0	1	1	1
11:22337416-22338214	347	355	-	15.4592	TTCAGCACC	NA	NA	NA	NA	NA	NA	L_only	23	1	1	1	1	1	1	1	1	1	1	1	1	1	1	1	1	1	1	1	1	1	1	1
11:31987360-31987870	200	209	+	17.0918	GGACAGCGCC	NA	NA	NA	NA	NA	NA	R_only	10	0	0	0	1	1	0	0	0	1	0	0	1	1	0	0	1	1	1	0	0	1	1	0
11:32892227-32892867	333	342	+	16.3673	GGACAGCTCC	NA	NA	NA	NA	NA	NA	R_only	18	1	1	1	0	0	1	1	0	1	1	1	0	1	1	1	1	1	1	1	0	1	1	1
11:33500757-33501562	291	299	-	15.4592	TTCAGCACC	NA	NA	NA	NA	NA	NA	L_only	23	1	1	1	1	1	1	1	1	1	1	1	1	1	1	1	1	1	1	1	1	1	1	1
11:33587938-33588658	311	319	+	15.4592	TTCAGCACC	NA	NA	NA	NA	NA	NA	L_only	23	1	1	1	1	1	1	1	1	1	1	1	1	1	1	1	1	1	1	1	1	1	1	1
11:33588747-33589004	129	138	-	16.3673	GGACAGCTCC	NA	NA	NA	NA	NA	NA	R_only	3	0	0	1	0	0	0	0	0	0	0	0	0	0	0	0	1	0	1	0	0	0	0	0
11:34052196-34052734	341	349	+	13.4796	CTCAGCACC	364	373	-	17.0918	GGACAGCGCC	14	Convergent	4	0	0	0	0	0	0	0	1	0	0	0	0	0	0	0	0	1	1	0	0	1	0	0
11:34356693-34357189	343	352	+	17.0918	GGACAGCGCC	NA	NA	NA	NA	NA	NA	R_only	3	0	0	0	0	0	0	0	0	0	0	1	0	1	0	0	0	0	0	0	0	0	0	1
11:35044929-35045569	276	284	-	15.4592	TTCAGCACC	NA	NA	NA	NA	NA	NA	L_only	8	0	0	1	0	0	0	1	0	1	1	0	0	0	0	0	1	0	1	1	0	0	1	0
11:36333685-36334368	238	247	-	16.3673	GGACAGCTCC	NA	NA	NA	NA	NA	NA	R_only	5	0	1	1	0	0	0	0	0	1	0	0	0	0	0	0	0	1	0	0	0	1	0	0
11:36420748-36421068	132	141	+	16.3673	GGACAGCTCC	NA	NA	NA	NA	NA	NA	R_only	2	0	0	0	0	0	0	0	0	0	0	0	0	1	0	0	0	0	0	0	0	1	0	0
11:368288-368945	340	349	-	16.3673	GGACAGCTCC	NA	NA	NA	NA	NA	NA	R_only	12	1	0	0	0	0	0	1	0	0	1	1	0	1	1	1	1	1	1	0	0	1	0	1
11:37076854-37077254	191	200	+	16.3673	GGACAGCTCC	NA	NA	NA	NA	NA	NA	R_only	6	0	0	0	0	0	0	0	0	0	0	0	0	1	1	1	0	1	1	0	0	1	0	0
11:38019889-38020209	182	190	-	15.4592	TTCAGCACC	NA	NA	NA	NA	NA	NA	L_only	2	0	0	0	0	0	0	0	0	0	0	0	0	0	0	0	0	0	1	0	0	1	0	0
11:3952717-3953436	198	207	+	16.3673	GGACAGCTCC	NA	NA	NA	NA	NA	NA	R_only	17	1	0	1	1	1	1	1	0	1	1	0	0	1	1	1	1	1	1	0	1	1	1	0
11:43197187-43197794	358	366	+	15.4592	TTCAGCACC	NA	NA	NA	NA	NA	NA	L_only	18	0	1	1	0	1	1	1	1	1	1	0	1	0	1	1	1	1	1	1	1	1	1	0
11:43576705-43577524	465	473	-	15.4592	TTCAGCACC	NA	NA	NA	NA	NA	NA	L_only	23	1	1	1	1	1	1	1	1	1	1	1	1	1	1	1	1	1	1	1	1	1	1	1
11:44065770-44066638	443	452	-	17.0918	GGACAGCGCC	NA	NA	NA	NA	NA	NA	R_only	6	0	0	0	0	0	0	0	1	0	1	1	1	0	0	0	1	0	0	1	0	0	0	1
11:44759056-44759456	173	181	+	15.4592	TTCAGCACC	NA	NA	NA	NA	NA	NA	L_only	3	0	0	0	0	0	0	0	0	0	0	1	0	0	0	0	0	1	1	0	0	0	0	0
11:45145461-45145709	112	121	+	17.0918	GGACAGCGCC	NA	NA	NA	NA	NA	NA	R_only	2	0	0	1	0	0	0	0	0	0	0	0	0	0	0	0	0	0	1	0	0	0	0	0
11:45186060-45186914	293	302	-	16.3673	GGACAGCTCC	NA	NA	NA	NA	NA	NA	R_only	5	0	0	1	0	0	0	0	0	0	1	0	0	0	0	0	1	1	1	0	0	0	0	0
11:45771616-45772228	64	73	-	17.0918	GGACAGCGCC	NA	NA	NA	NA	NA	NA	R_only	2	0	0	0	0	0	0	0	0	0	0	0	0	0	1	0	0	0	0	0	0	0	0	1
11:45847091-45847914	457	466	+	17.0918	GGACAGCGCC	NA	NA	NA	NA	NA	NA	R_only	12	0	0	0	0	0	1	1	1	1	0	0	0	1	1	1	1	1	1	0	0	1	1	1
11:45896478-45897198	411	419	-	15.4592	TTCAGCACC	NA	NA	NA	NA	NA	NA	L_only	16	1	1	1	0	1	0	1	0	1	1	0	1	1	1	0	1	1	1	1	0	1	1	0
11:45924829-45925469	352	361	+	17.0918	GGACAGCGCC	NA	NA	NA	NA	NA	NA	R_only	15	0	1	1	0	1	0	1	0	1	1	1	1	1	0	1	1	1	1	0	0	1	0	1
11:46391905-46393203	811	819	+	15.4592	TTCAGCACC	NA	NA	NA	NA	NA	NA	L_only	22	1	1	1	0	1	1	1	1	1	1	1	1	1	1	1	1	1	1	1	1	1	1	1
11:47272544-47273338	349	357	+	15.4592	TTCAGCACC	NA	NA	NA	NA	NA	NA	L_only	23	1	1	1	1	1	1	1	1	1	1	1	1	1	1	1	1	1	1	1	1	1	1	1
11:48090579-48091316	223	232	-	16.3673	GGACAGCTCC	NA	NA	NA	NA	NA	NA	R_only	22	1	1	1	1	1	1	1	0	1	1	1	1	1	1	1	1	1	1	1	1	1	1	1
11:49561243-49561837	230	238	-	15.4592	TTCAGCACC	NA	NA	NA	NA	NA	NA	L_only	4	0	0	1	0	0	0	0	0	1	0	0	0	0	0	1	0	0	0	0	0	1	0	0
11:56479640-56480009	194	203	+	16.3673	GGACAGCTCC	NA	NA	NA	NA	NA	NA	R_only	3	0	0	0	0	0	0	0	0	0	0	0	0	1	0	1	0	0	0	0	0	1	0	0
11:57216917-57217557	402	411	-	16.3673	GGACAGCTCC	NA	NA	NA	NA	NA	NA	R_only	8	0	0	1	0	0	0	0	0	1	1	0	0	0	1	0	1	1	1	0	0	1	0	0
11:57474650-57475181	264	273	+	17.0918	GGACAGCGCC	NA	NA	NA	NA	NA	NA	R_only	16	0	1	1	0	1	1	1	0	1	1	0	1	1	1	0	1	1	1	0	0	1	1	1
11:57885112-57886025	389	397	-	15.4592	TTCAGCACC	NA	NA	NA	NA	NA	NA	L_only	23	1	1	1	1	1	1	1	1	1	1	1	1	1	1	1	1	1	1	1	1	1	1	1
11:60858278-60858609	152	161	-	16.3673	GGACAGCTCC	NA	NA	NA	NA	NA	NA	R_only	2	0	0	0	0	0	0	0	0	0	0	0	0	0	1	0	0	0	0	0	0	1	0	0
11:60906274-60907162	293	301	+	15.4592	TTCAGCACC	NA	NA	NA	NA	NA	NA	L_only	6	0	0	0	0	0	0	0	0	1	1	0	0	1	0	0	1	0	0	1	0	0	0	1
11:61307219-61307866	329	338	+	16.3673	GGACAGCTCC	NA	NA	NA	NA	NA	NA	R_only	19	1	1	1	0	1	1	1	0	1	1	0	1	1	0	1	1	1	1	1	1	1	1	1
11:61477750-61478077	158	167	+	17.0918	GGACAGCGCC	NA	NA	NA	NA	NA	NA	R_only	2	0	0	0	0	0	0	0	0	0	0	0	0	0	1	0	0	0	0	0	0	1	0	0
11:61696934-61697430	229	238	+	16.3673	GGACAGCTCC	NA	NA	NA	NA	NA	NA	R_only	8	1	0	1	0	0	0	0	0	0	0	1	0	1	0	1	0	1	1	0	0	0	0	1
11:61816570-61817410	313	321	+	15.4592	TTCAGCACC	NA	NA	NA	NA	NA	NA	L_only	5	0	0	1	0	0	0	0	0	0	1	1	1	0	0	0	0	0	0	1	0	0	0	0
11:61832085-61832725	325	334	-	16.3673	GGACAGCTCC	NA	NA	NA	NA	NA	NA	R_only	15	0	1	1	0	1	1	0	0	1	1	0	0	1	1	1	1	1	1	0	0	1	1	1
11:62193712-62194359	418	427	+	16.3673	GGACAGCTCC	NA	NA	NA	NA	NA	NA	R_only	23	1	1	1	1	1	1	1	1	1	1	1	1	1	1	1	1	1	1	1	1	1	1	1
11:62245001-62245800	402	411	+	16.3673	GGACAGCTCC	NA	NA	NA	NA	NA	NA	R_only	23	1	1	1	1	1	1	1	1	1	1	1	1	1	1	1	1	1	1	1	1	1	1	1
11:62295399-62296163	289	298	-	16.3673	GGACAGCTCC	NA	NA	NA	NA	NA	NA	R_only	23	1	1	1	1	1	1	1	1	1	1	1	1	1	1	1	1	1	1	1	1	1	1	1
11:62787088-62787773	347	356	-	17.0918	GGACAGCGCC	NA	NA	NA	NA	NA	NA	R_only	9	0	0	0	0	1	1	1	1	0	0	1	0	1	1	0	1	1	0	0	0	1	0	1
11:62838936-62839972	256	264	-	15.4592	TTCAGCACC	NA	NA	NA	NA	NA	NA	L_only	9	1	0	1	0	0	0	1	1	1	0	1	1	1	1	0	0	0	1	0	0	1	0	1
11:63592788-63593442	335	343	-	15.4592	TTCAGCACC	NA	NA	NA	NA	NA	NA	L_only	23	1	1	1	1	1	1	1	1	1	1	1	1	1	1	1	1	1	1	1	1	1	1	1
11:64136653-64137293	329	337	-	15.4592	TTCAGCACC	NA	NA	NA	NA	NA	NA	L_only	7	1	0	0	0	1	0	0	0	0	1	1	1	0	0	0	0	1	1	0	0	0	0	0
11:64240375-64241396	892	901	-	16.3673	GGACAGCTCC	NA	NA	NA	NA	NA	NA	R_only	6	0	0	0	0	0	0	1	0	1	1	0	0	1	0	0	1	0	0	0	0	1	0	1
11:64246914-64247640	477	486	-	16.3673	GGACAGCTCC	NA	NA	NA	NA	NA	NA	R_only	5	0	0	0	0	0	0	0	0	1	0	0	0	0	0	0	1	1	1	0	0	0	0	1
11:64635120-64635520	185	194	-	17.0918	GGACAGCGCC	224	232	-	15.4592	TTCAGCACC	29	Altered_gap	3	0	0	0	0	0	0	0	0	0	0	0	0	0	0	0	1	1	1	0	0	0	0	0
11:64869884-64870237	91	100	+	16.3673	GGACAGCTCC	NA	NA	NA	NA	NA	NA	R_only	2	0	0	0	0	0	0	0	0	0	0	0	0	0	0	0	1	0	1	0	0	0	0	0
11:64996800-64997746	537	546	-	16.3673	GGACAGCTCC	NA	NA	NA	NA	NA	NA	R_only	16	0	1	1	0	1	1	0	0	0	1	1	1	1	1	1	1	1	1	1	0	1	1	1
11:65493877-65494264	275	283	+	15.4592	TTCAGCACC	NA	NA	NA	NA	NA	NA	L_only	3	0	0	1	0	0	0	0	0	0	0	0	0	1	0	0	1	0	0	0	0	0	0	0
11:65573357-65573641	135	144	+	16.3673	GGACAGCTCC	NA	NA	NA	NA	NA	NA	R_only	2	0	0	0	0	0	0	0	0	0	0	1	0	0	0	0	0	0	1	0	0	0	0	0
11:65860257-65860959	122	131	-	17.0918	GGACAGCGCC	NA	NA	NA	NA	NA	NA	R_only	4	1	0	0	0	0	1	0	0	1	0	0	0	1	1	0	1	0	0	0	0	0	0	0
11:66222713-66223019	177	186	+	17.0918	GGACAGCGCC	NA	NA	NA	NA	NA	NA	R_only	3	0	0	0	0	0	0	0	0	0	0	1	0	1	1	0	0	0	0	0	0	0	0	0
11:66289294-66290405	418	427	-	15.898	GGACAGCACC	435	443	-	15.4592	TTCAGCACC	7	Altered_gap	20	1	1	1	0	1	1	1	0	1	1	1	1	1	1	1	1	1	1	1	0	1	1	1
11:6629615-6630312	287	296	+	14.7143	GGACAGCGCT	343	351	+	13.4694	ATCAGCACC	46	Flipped	12	1	0	1	0	1	0	0	0	1	0	1	1	0	0	0	1	1	1	0	0	1	1	1
11:66418070-66419696	799	807	+	15.4592	TTCAGCACC	NA	NA	NA	NA	NA	NA	L_only	22	1	1	1	1	1	1	1	1	1	1	1	1	1	1	1	1	1	1	1	1	1	1	1
11:66420188-66422880	1576	1584	-	14.551	GTCAGCACC	1604	1613	-	14.5102	GGACAGAGCC	19	Flipped	23	1	1	1	1	1	1	1	1	1	1	1	1	1	1	1	1	1	1	1	1	1	1	1
11:66420188-66422880	1533	1541	-	15.4592	TTCAGCACC	NA	NA	NA	NA	NA	NA	L_only	23	1	1	1	1	1	1	1	1	1	1	1	1	1	1	1	1	1	1	1	1	1	1	1
11:69072421-69073061	258	267	+	16.3673	GGACAGCTCC	NA	NA	NA	NA	NA	NA	R_only	6	0	0	1	0	1	0	0	0	0	1	0	0	0	0	0	1	1	1	0	0	0	0	0
11:69892563-69892993	222	231	-	16.3673	GGACAGCTCC	NA	NA	NA	NA	NA	NA	R_only	7	0	0	0	0	1	0	0	0	0	0	1	0	0	1	0	1	1	1	0	0	1	0	0
11:69921578-69921852	130	139	-	16.3673	GGACAGCTCC	NA	NA	NA	NA	NA	NA	R_only	2	0	0	0	0	0	0	0	0	0	0	0	0	0	0	0	1	0	1	0	0	0	0	0
11:70580233-70581093	401	410	+	17.0918	GGACAGCGCC	NA	NA	NA	NA	NA	NA	R_only	22	1	1	1	1	1	1	1	1	1	1	1	1	0	1	1	1	1	1	1	1	1	1	1
11:70649812-70651018	628	636	+	15.4592	TTCAGCACC	NA	NA	NA	NA	NA	NA	L_only	23	1	1	1	1	1	1	1	1	1	1	1	1	1	1	1	1	1	1	1	1	1	1	1
11:70649812-70651018	700	708	+	15.4592	TTCAGCACC	NA	NA	NA	NA	NA	NA	L_only	23	1	1	1	1	1	1	1	1	1	1	1	1	1	1	1	1	1	1	1	1	1	1	1
11:70649812-70651018	664	672	+	15.4592	TTCAGCACC	NA	NA	NA	NA	NA	NA	L_only	23	1	1	1	1	1	1	1	1	1	1	1	1	1	1	1	1	1	1	1	1	1	1	1
11:7076872-7077607	436	445	+	17.0918	GGACAGCGCC	NA	NA	NA	NA	NA	NA	R_only	23	1	1	1	1	1	1	1	1	1	1	1	1	1	1	1	1	1	1	1	1	1	1	1
11:72348311-72348655	172	181	+	16.3673	GGACAGCTCC	NA	NA	NA	NA	NA	NA	R_only	6	0	0	1	0	0	0	0	0	0	0	0	0	1	0	1	0	1	1	0	0	1	0	0
11:72676528-72677507	443	451	-	15.4592	TTCAGCACC	NA	NA	NA	NA	NA	NA	L_only	23	1	1	1	1	1	1	1	1	1	1	1	1	1	1	1	1	1	1	1	1	1	1	1
11:76723708-76724732	660	669	+	16.3673	GGACAGCTCC	NA	NA	NA	NA	NA	NA	R_only	23	1	1	1	1	1	1	1	1	1	1	1	1	1	1	1	1	1	1	1	1	1	1	1
11:77779741-77780470	395	403	+	15.4592	TTCAGCACC	NA	NA	NA	NA	NA	NA	L_only	23	1	1	1	1	1	1	1	1	1	1	1	1	1	1	1	1	1	1	1	1	1	1	1
11:78038040-78038440	195	204	+	16.3673	GGACAGCTCC	NA	NA	NA	NA	NA	NA	R_only	2	0	0	0	0	0	0	0	0	0	0	0	0	0	0	0	0	1	0	0	0	1	0	0
11:79315231-79315888	297	305	-	15.4592	TTCAGCACC	NA	NA	NA	NA	NA	NA	L_only	23	1	1	1	1	1	1	1	1	1	1	1	1	1	1	1	1	1	1	1	1	1	1	1
11:8167770-8168746	388	396	+	15.4592	TTCAGCACC	NA	NA	NA	NA	NA	NA	L_only	23	1	1	1	1	1	1	1	1	1	1	1	1	1	1	1	1	1	1	1	1	1	1	1
11:8167770-8168746	233	242	-	16.3673	GGACAGCTCC	NA	NA	NA	NA	NA	NA	R_only	23	1	1	1	1	1	1	1	1	1	1	1	1	1	1	1	1	1	1	1	1	1	1	1
11:8271519-8271839	159	168	-	16.3673	GGACAGCTCC	NA	NA	NA	NA	NA	NA	R_only	3	0	0	0	0	0	0	0	0	0	0	0	0	0	0	0	0	1	1	0	0	1	0	0
11:8328811-8329441	391	399	+	15.4592	TTCAGCACC	NA	NA	NA	NA	NA	NA	L_only	10	0	0	1	0	1	0	0	0	1	0	0	1	0	0	0	1	0	1	1	0	1	1	1
11:8480864-8481254	182	191	-	16.3673	GGACAGCTCC	NA	NA	NA	NA	NA	NA	R_only	10	0	0	1	0	1	0	0	0	1	0	0	0	1	1	1	1	1	1	0	0	1	0	0
11:89062702-89063304	319	327	+	15.4592	TTCAGCACC	NA	NA	NA	NA	NA	NA	L_only	12	0	1	1	0	1	0	1	0	1	0	0	1	1	0	1	0	1	1	0	1	1	0	0
11:90929148-90929548	200	209	+	16.3673	GGACAGCTCC	NA	NA	NA	NA	NA	NA	R_only	3	0	0	0	0	1	0	0	0	0	0	0	0	0	0	0	0	1	1	0	0	0	0	0
11:91751753-91752309	301	309	-	15.4592	TTCAGCACC	NA	NA	NA	NA	NA	NA	L_only	2	0	0	0	0	0	0	0	0	0	0	0	0	0	0	0	0	0	1	1	0	0	0	0
11:93198099-93198621	329	337	-	15.4592	TTCAGCACC	NA	NA	NA	NA	NA	NA	L_only	17	0	1	1	0	1	0	1	0	1	1	0	0	1	1	1	1	1	1	1	1	1	1	1
11:93970543-93970900	190	199	+	16.3673	GGACAGCTCC	NA	NA	NA	NA	NA	NA	R_only	8	0	0	1	0	0	0	0	0	0	0	0	0	1	0	1	1	1	1	0	1	1	0	0
11:94218349-94219082	219	227	+	15.4592	TTCAGCACC	NA	NA	NA	NA	NA	NA	L_only	21	0	1	1	1	1	1	1	0	1	1	1	1	1	1	1	1	1	1	1	1	1	1	1
11:9574477-9575614	760	768	+	15.4592	TTCAGCACC	NA	NA	NA	NA	NA	NA	L_only	2	0	0	0	0	0	0	0	0	0	1	0	0	1	0	0	0	0	0	0	0	0	1	0
11:9748462-9748772	199	207	+	15.4592	TTCAGCACC	NA	NA	NA	NA	NA	NA	L_only	2	0	0	0	0	0	0	0	0	0	0	1	0	1	0	0	0	0	0	0	0	0	0	0
11:98398457-98399097	292	300	-	15.4592	TTCAGCACC	NA	NA	NA	NA	NA	NA	L_only	5	0	0	1	0	0	0	0	0	1	1	0	0	0	0	0	1	0	1	0	0	0	0	0
12:102824355-102825081	288	297	-	16.3673	GGACAGCTCC	NA	NA	NA	NA	NA	NA	R_only	23	1	1	1	1	1	1	1	1	1	1	1	1	1	1	1	1	1	1	1	1	1	1	1
12:102956297-102956561	106	115	-	17.0918	GGACAGCGCC	NA	NA	NA	NA	NA	NA	R_only	4	0	0	0	1	1	0	0	0	0	0	0	0	0	0	0	0	0	1	0	0	0	1	0
12:103930077-103930832	183	192	+	16.3673	GGACAGCTCC	NA	NA	NA	NA	NA	NA	R_only	4	0	0	0	0	0	0	1	1	0	0	0	0	0	0	0	1	0	0	1	0	0	0	0
12:104643861-104644279	197	206	-	16.3673	GGACAGCTCC	NA	NA	NA	NA	NA	NA	R_only	4	0	0	0	0	0	0	0	0	1	0	0	0	0	0	0	0	1	0	0	1	1	0	0
12:105205653-105206133	215	224	+	16.3673	GGACAGCTCC	NA	NA	NA	NA	NA	NA	R_only	12	0	1	1	0	1	0	0	0	0	0	0	0	1	1	1	1	1	1	0	1	1	1	0
12:106001290-106002173	346	354	+	15.4592	TTCAGCACC	367	376	-	14.4592	GGACAGTGCC	12	Convergent	10	0	1	1	0	1	0	0	0	0	0	0	1	1	0	1	0	1	1	0	0	1	0	1
12:107466895-107467295	228	237	-	16.3673	GGACAGCTCC	NA	NA	NA	NA	NA	NA	R_only	4	0	0	1	0	0	0	0	0	0	0	0	0	0	0	0	0	1	1	0	0	0	1	0
12:107775242-107775872	172	181	+	17.0918	GGACAGCGCC	NA	NA	NA	NA	NA	NA	R_only	12	0	0	0	1	1	1	0	1	1	0	1	1	1	0	0	1	0	1	0	0	1	1	0
12:108381768-108382633	528	536	+	15.4592	TTCAGCACC	NA	NA	NA	NA	NA	NA	L_only	23	1	1	1	1	1	1	1	1	1	1	1	1	1	1	1	1	1	1	1	1	1	1	1
12:108562645-108562966	182	191	-	16.3673	GGACAGCTCC	NA	NA	NA	NA	NA	NA	R_only	3	1	0	0	0	0	0	0	0	0	0	0	0	0	0	0	1	0	0	0	0	0	1	0
12:109020386-109021382	556	564	+	15.4592	TTCAGCACC	573	582	+	15.898	GGACAGCACC	8	Altered_gap	22	1	1	1	0	1	1	1	1	1	1	1	1	1	1	1	1	1	1	1	1	1	1	1
12:109052275-109053030	260	269	-	16.3673	GGACAGCTCC	NA	NA	NA	NA	NA	NA	R_only	14	0	0	0	0	1	0	1	1	1	0	1	0	1	1	1	1	1	1	1	0	1	0	1
12:109256482-109257165	192	201	+	16.3673	GGACAGCTCC	NA	NA	NA	NA	NA	NA	R_only	4	0	0	0	0	0	0	0	0	1	0	0	0	0	0	1	0	1	1	0	0	0	0	0
12:109308966-109309476	298	307	-	16.3673	GGACAGCTCC	NA	NA	NA	NA	NA	NA	R_only	21	1	1	0	1	1	1	1	1	1	0	1	1	1	1	1	1	1	1	1	1	1	1	1
12:109734952-109735855	365	374	+	16.3673	GGACAGCTCC	NA	NA	NA	NA	NA	NA	R_only	15	0	0	0	1	1	0	1	0	1	1	1	0	1	1	1	1	1	1	0	0	1	1	1
12:109772978-109773300	133	142	-	16.3673	GGACAGCTCC	NA	NA	NA	NA	NA	NA	R_only	5	0	0	1	0	0	0	1	0	0	0	0	0	0	1	0	0	1	0	0	0	1	0	0
12:111211883-111212892	480	488	+	15.4592	TTCAGCACC	NA	NA	NA	NA	NA	NA	L_only	23	1	1	1	1	1	1	1	1	1	1	1	1	1	1	1	1	1	1	1	1	1	1	1
12:1115684-1116084	200	209	-	16.3673	GGACAGCTCC	NA	NA	NA	NA	NA	NA	R_only	3	0	0	1	0	0	0	0	0	0	0	0	0	1	0	0	0	1	0	0	0	0	0	0
12:112812501-112813123	301	309	-	15.4592	TTCAGCACC	NA	NA	NA	NA	NA	NA	L_only	21	0	1	1	0	1	1	1	1	1	1	1	1	1	1	1	1	1	1	1	1	1	1	1
12:112937565-112938782	1125	1133	-	15.4592	TTCAGCACC	NA	NA	NA	NA	NA	NA	L_only	17	0	1	1	0	1	1	1	0	1	0	1	0	1	1	1	0	1	1	1	1	1	1	1
12:112971668-112972068	206	214	-	15.4592	TTCAGCACC	NA	NA	NA	NA	NA	NA	L_only	5	0	0	1	0	0	0	0	0	0	0	0	0	0	0	0	1	1	1	0	0	1	0	0
12:113272882-113273522	354	362	+	15.4592	TTCAGCACC	NA	NA	NA	NA	NA	NA	L_only	20	1	1	1	0	1	1	1	1	1	1	1	1	1	1	1	1	1	1	0	0	1	1	1
12:113272882-113273522	605	614	-	16.3673	GGACAGCTCC	NA	NA	NA	NA	NA	NA	R_only	20	1	1	1	0	1	1	1	1	1	1	1	1	1	1	1	1	1	1	0	0	1	1	1
12:113427808-113428383	247	256	-	17.0918	GGACAGCGCC	NA	NA	NA	NA	NA	NA	R_only	10	0	1	1	0	1	0	0	0	1	0	0	1	0	0	1	1	1	1	0	0	0	1	0
12:113601145-113602302	728	736	+	15.4592	TTCAGCACC	NA	NA	NA	NA	NA	NA	L_only	23	1	1	1	1	1	1	1	1	1	1	1	1	1	1	1	1	1	1	1	1	1	1	1
12:114918780-114919611	688	696	-	15.4592	TTCAGCACC	NA	NA	NA	NA	NA	NA	L_only	2	0	0	0	0	0	0	0	0	0	0	0	0	0	0	0	0	0	0	1	0	0	0	1
12:115227273-115227769	186	194	+	15.4592	TTCAGCACC	NA	NA	NA	NA	NA	NA	L_only	2	0	0	0	0	0	0	0	0	0	0	0	0	1	0	0	0	0	0	0	0	0	0	1
12:11553982-11554372	201	209	-	15.4592	TTCAGCACC	NA	NA	NA	NA	NA	NA	L_only	5	0	0	1	0	0	0	0	0	1	0	0	0	1	0	0	0	0	1	0	0	1	0	0
12:116766300-116766700	202	211	+	16.3673	GGACAGCTCC	NA	NA	NA	NA	NA	NA	R_only	4	0	0	0	0	0	0	0	0	0	0	0	0	0	0	0	1	1	1	0	0	1	0	0
12:11847496-11848205	261	270	+	16.3673	GGACAGCTCC	NA	NA	NA	NA	NA	NA	R_only	14	0	0	1	0	1	0	1	0	1	0	0	1	1	1	1	1	1	1	0	1	1	0	1
12:118632862-118633748	417	425	-	15.4592	TTCAGCACC	NA	NA	NA	NA	NA	NA	L_only	21	0	1	1	1	1	1	1	1	1	1	0	1	1	1	1	1	1	1	1	1	1	1	1
12:118922295-118922971	312	320	-	15.4592	TTCAGCACC	NA	NA	NA	NA	NA	NA	L_only	23	1	1	1	1	1	1	1	1	1	1	1	1	1	1	1	1	1	1	1	1	1	1	1
12:118981370-118982296	475	484	+	17.0918	GGACAGCGCC	NA	NA	NA	NA	NA	NA	R_only	23	1	1	1	1	1	1	1	1	1	1	1	1	1	1	1	1	1	1	1	1	1	1	1
12:119512559-119513499	510	518	+	15.4592	TTCAGCACC	NA	NA	NA	NA	NA	NA	L_only	23	1	1	1	1	1	1	1	1	1	1	1	1	1	1	1	1	1	1	1	1	1	1	1
12:119877419-119877739	182	191	-	17.0918	GGACAGCGCC	NA	NA	NA	NA	NA	NA	R_only	5	0	0	1	0	1	0	0	0	0	0	0	0	0	0	0	1	0	0	0	0	1	1	0
12:119989727-119990396	178	186	+	15.4592	TTCAGCACC	196	205	+	17.0918	GGACAGCGCC	9	Altered_gap	23	1	1	1	1	1	1	1	1	1	1	1	1	1	1	1	1	1	1	1	1	1	1	1
12:120446051-120446751	224	233	-	16.3673	GGACAGCTCC	NA	NA	NA	NA	NA	NA	R_only	9	0	0	1	0	1	0	1	0	0	0	1	0	0	0	1	0	0	1	1	0	1	0	1
12:120641096-120641972	421	429	+	15.4592	TTCAGCACC	NA	NA	NA	NA	NA	NA	L_only	22	1	1	1	0	1	1	1	1	1	1	1	1	1	1	1	1	1	1	1	1	1	1	1
12:121575-122375	261	270	-	17.0918	GGACAGCGCC	NA	NA	NA	NA	NA	NA	R_only	20	1	1	1	0	1	1	1	0	1	1	1	1	1	1	1	1	1	1	1	0	1	1	1
12:121649736-121650192	116	124	-	15.4592	TTCAGCACC	NA	NA	NA	NA	NA	NA	L_only	2	0	0	0	0	0	0	0	0	1	0	0	0	0	0	0	1	0	0	0	0	0	0	0
12:122226265-122226935	170	178	+	15.4592	TTCAGCACC	NA	NA	NA	NA	NA	NA	L_only	23	1	1	1	1	1	1	1	1	1	1	1	1	1	1	1	1	1	1	1	1	1	1	1
12:122955914-122956554	300	309	-	16.3673	GGACAGCTCC	NA	NA	NA	NA	NA	NA	R_only	20	1	1	1	0	1	1	1	0	1	1	1	1	1	1	1	1	1	1	1	0	1	1	1
12:123042227-123042493	116	125	+	16.3673	GGACAGCTCC	NA	NA	NA	NA	NA	NA	R_only	2	0	0	0	0	0	0	0	0	0	0	0	0	0	0	0	1	0	1	0	0	0	0	0
12:123973807-123974303	229	238	-	17.0918	GGACAGCGCC	NA	NA	NA	NA	NA	NA	R_only	14	1	1	1	0	1	0	1	0	0	0	0	0	1	1	1	1	1	1	0	0	1	1	1
12:124694913-124695399	390	398	+	15.4592	TTCAGCACC	NA	NA	NA	NA	NA	NA	L_only	3	0	0	1	0	0	0	0	0	0	0	0	0	0	0	0	0	1	0	0	0	1	0	0
12:124695848-124696315	211	220	-	16.3673	GGACAGCTCC	NA	NA	NA	NA	NA	NA	R_only	23	1	1	1	1	1	1	1	1	1	1	1	1	1	1	1	1	1	1	1	1	1	1	1
12:125517991-125518547	267	276	-	16.3673	GGACAGCTCC	NA	NA	NA	NA	NA	NA	R_only	21	1	1	1	1	1	1	1	0	1	1	1	1	0	1	1	1	1	1	1	1	1	1	1
12:12684461-12685322	523	531	+	15.4592	TTCAGCACC	NA	NA	NA	NA	NA	NA	L_only	23	1	1	1	1	1	1	1	1	1	1	1	1	1	1	1	1	1	1	1	1	1	1	1
12:127389855-127390411	271	280	+	16.3673	GGACAGCTCC	NA	NA	NA	NA	NA	NA	R_only	21	0	1	1	1	1	1	1	0	1	1	1	1	1	1	1	1	1	1	1	1	1	1	1
12:129119452-129120022	274	283	-	17.0918	GGACAGCGCC	NA	NA	NA	NA	NA	NA	R_only	21	1	1	1	1	1	1	1	1	1	1	1	1	0	0	1	1	1	1	1	1	1	1	1
12:131344726-131344979	125	133	-	15.4592	TTCAGCACC	NA	NA	NA	NA	NA	NA	L_only	2	0	0	0	0	0	0	0	0	0	0	0	0	0	0	0	1	0	1	0	0	0	0	0
12:131618041-131618866	407	415	+	15.4592	TTCAGCACC	NA	NA	NA	NA	NA	NA	L_only	22	1	1	1	1	1	1	1	1	1	1	1	1	0	1	1	1	1	1	1	1	1	1	1
12:131623484-131624201	282	290	+	15.4592	TTCAGCACC	NA	NA	NA	NA	NA	NA	L_only	15	0	1	1	0	1	0	1	0	1	1	0	1	0	0	1	1	1	1	1	1	1	0	1
12:131646479-131647559	288	296	-	15.4592	TTCAGCACC	NA	NA	NA	NA	NA	NA	L_only	13	0	1	0	0	1	0	1	0	0	1	0	1	0	0	1	1	1	1	1	1	0	1	1
12:131902041-131902385	141	150	-	16.3673	GGACAGCTCC	NA	NA	NA	NA	NA	NA	R_only	3	0	0	1	0	0	0	0	0	0	0	0	0	0	0	1	0	1	0	0	0	0	0	0
12:13196605-13197101	272	281	+	16.3673	GGACAGCTCC	NA	NA	NA	NA	NA	NA	R_only	7	0	0	1	0	0	0	0	0	0	0	0	0	1	1	0	0	1	1	0	0	1	0	1
12:132196376-132196776	207	216	-	14.6837	GGACAGCGAC	223	231	+	13.6837	TCCAGCACC	6	Divergent	3	0	0	0	0	0	0	0	0	0	0	0	0	0	0	0	1	1	1	0	0	0	0	0
12:132329116-132329475	214	223	-	16.3673	GGACAGCTCC	225	233	+	15.4592	TTCAGCACC	1	Divergent	21	1	0	1	1	1	1	1	1	1	1	1	1	1	1	1	1	1	1	1	0	1	1	1
12:132446797-132447526	325	334	-	16.3673	GGACAGCTCC	NA	NA	NA	NA	NA	NA	R_only	18	0	0	1	1	1	0	1	0	1	1	1	1	1	1	1	1	1	1	1	0	1	1	1
12:132490684-132491074	155	163	+	15.4592	TTCAGCACC	NA	NA	NA	NA	NA	NA	L_only	5	0	0	1	0	0	0	0	0	1	0	0	0	0	0	0	1	0	1	0	0	0	1	0
12:132504528-132504933	200	209	+	16.3673	GGACAGCTCC	NA	NA	NA	NA	NA	NA	R_only	5	0	0	1	0	0	0	0	0	1	0	0	0	0	0	0	1	1	1	0	0	0	0	0
12:136916-137236	151	160	+	16.3673	GGACAGCTCC	NA	NA	NA	NA	NA	NA	R_only	3	0	0	0	0	1	0	0	0	0	0	0	0	0	0	0	0	0	1	0	0	1	0	0
12:13801439-13802270	293	302	-	16.3673	GGACAGCTCC	NA	NA	NA	NA	NA	NA	R_only	19	0	1	1	0	1	1	1	0	1	1	0	1	1	1	1	1	1	1	1	1	1	1	1
12:15163518-15164161	234	243	-	16.3673	GGACAGCTCC	NA	NA	NA	NA	NA	NA	R_only	9	0	0	1	0	0	0	0	0	1	0	0	0	1	1	1	0	1	1	1	0	1	0	0
12:16789252-16790093	96	104	-	15.4592	TTCAGCACC	NA	NA	NA	NA	NA	NA	L_only	20	1	1	1	0	1	1	1	1	1	1	0	1	0	1	1	1	1	1	1	1	1	1	1
12:20593571-20593971	211	220	-	16.3673	GGACAGCTCC	NA	NA	NA	NA	NA	NA	R_only	2	0	0	0	0	0	0	0	0	0	0	0	0	0	0	0	0	1	0	0	0	1	0	0
12:21992796-21993186	245	253	-	15.4592	TTCAGCACC	NA	NA	NA	NA	NA	NA	L_only	2	0	0	0	0	0	0	0	0	1	0	0	0	0	0	0	1	0	0	0	0	0	0	0
12:22544171-22544949	165	174	-	15.898	GGACAGCACC	181	189	-	13.4796	CTCAGCACC	6	Altered_gap	7	0	0	1	0	0	0	1	0	1	0	0	0	1	1	0	1	0	1	0	0	1	0	1
12:24221954-24222375	189	198	+	16.3673	GGACAGCTCC	NA	NA	NA	NA	NA	NA	R_only	5	0	0	1	0	0	0	0	0	1	0	0	0	1	0	0	1	1	0	0	0	0	0	0
12:26832301-26833352	251	260	-	17.0918	GGACAGCGCC	NA	NA	NA	NA	NA	NA	R_only	6	0	0	1	0	0	1	1	0	1	1	0	0	0	0	0	1	1	0	0	0	1	0	0
12:2752296-2753325	481	490	-	16.3673	GGACAGCTCC	NA	NA	NA	NA	NA	NA	R_only	23	1	1	1	1	1	1	1	1	1	1	1	1	1	1	1	1	1	1	1	1	1	1	1
12:2783906-2784546	235	244	+	17.0918	GGACAGCGCC	NA	NA	NA	NA	NA	NA	R_only	12	0	0	1	0	1	0	1	0	0	1	1	0	1	1	0	1	1	1	0	0	1	1	0
12:2881151-2881791	334	342	+	15.4592	TTCAGCACC	NA	NA	NA	NA	NA	NA	L_only	6	0	1	0	0	0	0	0	0	1	1	0	0	0	0	0	1	1	1	0	0	0	0	0
12:29784100-29784610	255	263	+	15.4592	TTCAGCACC	NA	NA	NA	NA	NA	NA	L_only	18	1	1	1	1	1	0	1	1	1	0	1	1	1	0	1	0	1	1	1	1	1	0	1
12:30170313-30170931	187	195	+	15.4592	TTCAGCACC	NA	NA	NA	NA	NA	NA	L_only	6	0	0	0	0	1	0	0	0	1	0	0	1	0	0	0	1	1	1	0	0	0	0	0
12:32896415-32896865	234	243	-	16.3673	GGACAGCTCC	NA	NA	NA	NA	NA	NA	R_only	10	0	0	1	0	0	0	1	0	1	0	1	0	1	0	1	1	1	1	0	0	1	0	0
12:3491073-3492804	1303	1311	+	15.4592	TTCAGCACC	NA	NA	NA	NA	NA	NA	L_only	23	1	1	1	1	1	1	1	1	1	1	1	1	1	1	1	1	1	1	1	1	1	1	1
12:38665269-38666024	164	172	+	15.4592	TTCAGCACC	NA	NA	NA	NA	NA	NA	L_only	3	0	0	1	0	0	0	0	0	0	0	0	0	0	0	0	0	1	0	1	0	0	0	0
12:39372274-39372518	110	119	-	16.3673	GGACAGCTCC	NA	NA	NA	NA	NA	NA	R_only	2	0	0	0	0	0	0	0	0	0	0	0	0	0	0	0	0	1	1	0	0	0	0	0
12:4084637-4085037	193	202	-	16.3673	GGACAGCTCC	NA	NA	NA	NA	NA	NA	R_only	3	0	0	0	0	0	0	0	0	0	0	0	0	0	0	0	0	1	1	0	0	1	0	0
12:4142632-4143221	211	220	+	16.3673	GGACAGCTCC	NA	NA	NA	NA	NA	NA	R_only	3	0	0	0	0	0	0	0	0	1	0	0	0	0	0	1	0	0	0	0	0	1	0	0
12:42281183-42281583	200	209	-	16.3673	GGACAGCTCC	NA	NA	NA	NA	NA	NA	R_only	2	0	0	1	0	0	0	0	0	0	0	0	0	0	0	0	0	1	0	0	0	0	0	0
12:44876629-44877269	368	377	+	16.3673	GGACAGCTCC	NA	NA	NA	NA	NA	NA	R_only	20	1	1	0	1	1	1	1	1	1	1	1	1	1	1	1	1	1	1	1	0	1	1	1
12:45343635-45344035	192	201	+	16.3673	GGACAGCTCC	NA	NA	NA	NA	NA	NA	R_only	3	0	0	0	0	0	0	0	0	0	0	0	0	1	0	0	0	1	1	0	0	0	0	0
12:49104813-49105203	202	211	-	16.3673	GGACAGCTCC	NA	NA	NA	NA	NA	NA	R_only	9	0	0	1	0	0	0	0	0	1	0	1	0	0	0	1	1	1	1	0	0	1	1	0
12:49264934-49265807	343	352	+	16.3673	GGACAGCTCC	NA	NA	NA	NA	NA	NA	R_only	8	0	1	1	0	0	0	1	0	1	0	0	0	0	1	0	1	0	0	1	0	1	0	1
12:49556837-49557284	198	206	+	15.4592	TTCAGCACC	NA	NA	NA	NA	NA	NA	L_only	5	0	0	1	0	0	0	0	0	1	0	0	0	0	0	0	0	1	1	0	0	1	0	0
12:49750289-49750679	191	199	-	15.4592	TTCAGCACC	NA	NA	NA	NA	NA	NA	L_only	4	0	0	1	0	0	0	0	0	1	0	0	0	0	0	0	1	0	1	0	0	0	0	0
12:50532636-50532925	159	168	-	17.0918	GGACAGCGCC	NA	NA	NA	NA	NA	NA	R_only	3	0	0	1	0	0	0	0	0	0	0	0	0	1	0	0	1	0	0	0	0	0	0	0
12:51593120-51594082	499	507	-	15.4592	TTCAGCACC	NA	NA	NA	NA	NA	NA	L_only	23	1	1	1	1	1	1	1	1	1	1	1	1	1	1	1	1	1	1	1	1	1	1	1
12:52039365-52039823	176	185	+	16.3673	GGACAGCTCC	NA	NA	NA	NA	NA	NA	R_only	4	0	0	1	0	0	0	0	0	0	0	0	0	1	0	0	0	1	1	0	0	0	0	0
12:52047591-52047867	126	135	+	16.3673	GGACAGCTCC	NA	NA	NA	NA	NA	NA	R_only	4	0	0	1	0	0	0	0	0	0	0	0	0	0	0	0	1	1	1	0	0	0	0	0
12:52243446-52244251	2	11	-	17.0918	GGACAGCGCC	NA	NA	NA	NA	NA	NA	R_only	12	1	1	1	0	0	0	0	0	0	0	1	0	1	1	1	0	1	1	1	0	1	0	1
12:52741099-52742027	462	470	+	15.4592	TTCAGCACC	NA	NA	NA	NA	NA	NA	L_only	23	1	1	1	1	1	1	1	1	1	1	1	1	1	1	1	1	1	1	1	1	1	1	1
12:53221020-53221831	677	686	+	17.0918	GGACAGCGCC	NA	NA	NA	NA	NA	NA	R_only	5	0	0	0	0	0	1	0	0	0	0	0	0	0	0	1	1	0	1	0	0	0	0	1
12:53283866-53284266	333	341	-	15.4592	TTCAGCACC	NA	NA	NA	NA	NA	NA	L_only	2	0	0	0	0	0	0	0	0	0	0	0	0	0	0	0	0	1	1	0	0	0	0	0
12:53283866-53284266	208	216	-	15.4592	TTCAGCACC	NA	NA	NA	NA	NA	NA	L_only	2	0	0	0	0	0	0	0	0	0	0	0	0	0	0	0	0	1	1	0	0	0	0	0
12:57049717-57050491	287	296	-	16.3673	GGACAGCTCC	NA	NA	NA	NA	NA	NA	R_only	23	1	1	1	1	1	1	1	1	1	1	1	1	1	1	1	1	1	1	1	1	1	1	1
12:57088988-57089516	332	341	+	17.0918	GGACAGCGCC	NA	NA	NA	NA	NA	NA	R_only	2	0	0	0	0	0	0	0	0	0	0	1	0	0	0	0	0	1	0	0	0	0	0	0
12:58894984-58895643	271	280	-	16.3673	GGACAGCTCC	NA	NA	NA	NA	NA	NA	R_only	12	0	1	1	0	1	0	1	0	0	0	0	0	1	1	1	0	1	1	0	1	1	1	0
12:64826066-64826951	437	445	+	15.4592	TTCAGCACC	NA	NA	NA	NA	NA	NA	L_only	23	1	1	1	1	1	1	1	1	1	1	1	1	1	1	1	1	1	1	1	1	1	1	1
12:666967-667387	200	208	-	15.4592	TTCAGCACC	NA	NA	NA	NA	NA	NA	L_only	4	0	0	0	0	0	0	0	0	1	0	0	0	0	0	0	0	0	1	0	0	1	1	0
12:70028813-70029653	315	323	-	15.4592	TTCAGCACC	NA	NA	NA	NA	NA	NA	L_only	18	0	0	1	0	1	1	1	0	1	1	0	1	1	1	1	1	1	1	1	1	1	1	1
12:70919324-70920262	407	415	-	15.4592	TTCAGCACC	NA	NA	NA	NA	NA	NA	L_only	21	0	1	1	0	1	1	1	1	1	1	1	1	1	1	1	1	1	1	1	1	1	1	1
12:71938375-71939207	480	488	+	15.4592	TTCAGCACC	497	506	+	17.0918	GGACAGCGCC	8	Altered_gap	23	1	1	1	1	1	1	1	1	1	1	1	1	1	1	1	1	1	1	1	1	1	1	1
12:72949578-72949922	194	202	-	15.4592	TTCAGCACC	NA	NA	NA	NA	NA	NA	L_only	5	0	0	1	0	0	0	0	0	0	0	0	0	0	0	1	0	1	1	0	1	0	0	0
12:75209392-75209930	286	295	-	16.3673	GGACAGCTCC	297	305	+	15.4592	TTCAGCACC	1	Divergent	23	1	1	1	1	1	1	1	1	1	1	1	1	1	1	1	1	1	1	1	1	1	1	1
12:76178333-76179110	318	326	+	15.4592	TTCAGCACC	NA	NA	NA	NA	NA	NA	L_only	16	1	1	1	0	1	0	0	0	1	1	0	1	1	1	1	1	1	1	1	0	1	1	0
12:77179542-77179942	184	193	+	16.3673	GGACAGCTCC	NA	NA	NA	NA	NA	NA	R_only	4	0	0	0	0	0	0	0	0	0	0	0	0	1	0	0	0	1	1	0	0	1	0	0
12:7762690-7763246	304	313	+	16.3673	GGACAGCTCC	NA	NA	NA	NA	NA	NA	R_only	17	0	0	1	1	1	0	1	0	1	1	0	1	1	0	1	1	1	1	1	1	1	1	1
12:81300343-81301086	299	307	+	15.4592	TTCAGCACC	NA	NA	NA	NA	NA	NA	L_only	15	0	1	1	0	1	1	1	0	1	0	0	1	1	0	1	0	1	1	1	1	1	1	0
12:81350147-81350993	311	320	-	16.3673	GGACAGCTCC	NA	NA	NA	NA	NA	NA	R_only	18	0	1	1	0	1	1	1	0	1	1	0	1	1	1	1	0	1	1	1	1	1	1	1
12:82788594-82789115	204	212	-	15.4592	TTCAGCACC	NA	NA	NA	NA	NA	NA	L_only	9	0	0	1	0	0	0	0	0	1	0	0	1	1	0	1	0	1	1	0	0	1	1	0
12:82981082-82981509	195	204	-	16.3673	GGACAGCTCC	NA	NA	NA	NA	NA	NA	R_only	6	0	0	1	0	0	0	0	0	1	0	0	0	1	0	1	0	1	0	0	0	1	0	0
12:89364570-89365109	251	259	+	15.4592	TTCAGCACC	NA	NA	NA	NA	NA	NA	L_only	20	0	1	1	0	1	1	1	1	1	1	0	1	1	1	1	1	1	1	1	1	1	1	1
12:91360222-91360478	216	224	-	15.4592	TTCAGCACC	NA	NA	NA	NA	NA	NA	L_only	4	0	0	1	0	0	0	0	0	0	0	0	0	1	0	0	1	0	1	0	0	0	0	0
12:91781025-91781569	251	260	-	16.3673	GGACAGCTCC	NA	NA	NA	NA	NA	NA	R_only	17	0	1	1	0	1	1	0	0	1	0	0	1	1	1	1	1	1	1	1	1	1	1	1
12:94175550-94175972	223	231	-	15.4592	TTCAGCACC	NA	NA	NA	NA	NA	NA	L_only	7	0	0	1	0	0	1	0	0	1	0	0	0	1	0	1	0	1	0	0	0	0	1	0
12:94879298-94880190	470	479	+	16.3673	GGACAGCTCC	NA	NA	NA	NA	NA	NA	R_only	23	1	1	1	1	1	1	1	1	1	1	1	1	1	1	1	1	1	1	1	1	1	1	1
12:96078133-96078773	305	314	+	16.3673	GGACAGCTCC	NA	NA	NA	NA	NA	NA	R_only	6	0	0	0	0	0	0	0	0	0	1	0	0	0	1	0	1	1	1	0	0	1	0	0
12:98296479-98297228	395	404	+	16.3673	GGACAGCTCC	NA	NA	NA	NA	NA	NA	R_only	23	1	1	1	1	1	1	1	1	1	1	1	1	1	1	1	1	1	1	1	1	1	1	1
13:101447739-101448451	236	245	-	16.3673	GGACAGCTCC	NA	NA	NA	NA	NA	NA	R_only	11	0	1	1	0	0	0	0	0	0	0	0	0	1	1	1	0	1	1	1	1	1	0	1
13:101919322-101920001	297	305	+	15.4592	TTCAGCACC	NA	NA	NA	NA	NA	NA	L_only	23	1	1	1	1	1	1	1	1	1	1	1	1	1	1	1	1	1	1	1	1	1	1	1
13:104837714-104838060	176	184	+	15.4592	TTCAGCACC	NA	NA	NA	NA	NA	NA	L_only	8	0	0	1	0	0	1	0	0	1	0	0	0	0	1	1	0	0	1	0	0	1	1	0
13:107452823-107453223	202	211	+	16.3673	GGACAGCTCC	NA	NA	NA	NA	NA	NA	R_only	8	0	0	1	0	1	0	1	0	1	0	0	0	1	0	1	0	1	1	0	0	0	0	0
13:107864303-107865116	425	433	+	15.4592	TTCAGCACC	NA	NA	NA	NA	NA	NA	L_only	21	1	1	1	1	1	1	1	1	1	0	1	1	1	1	1	0	1	1	1	1	1	1	1
13:108289013-108289523	273	281	-	15.4592	TTCAGCACC	NA	NA	NA	NA	NA	NA	L_only	5	0	0	1	0	0	0	0	0	1	0	0	1	0	0	0	1	0	1	0	0	0	0	0
13:109635609-109636009	197	206	-	16.3673	GGACAGCTCC	NA	NA	NA	NA	NA	NA	R_only	2	0	0	0	0	0	0	0	0	0	0	0	0	1	0	0	0	1	0	0	0	0	0	0
13:110266950-110267590	353	361	+	15.4592	TTCAGCACC	NA	NA	NA	NA	NA	NA	L_only	16	0	1	1	0	1	1	1	1	1	1	0	1	1	0	1	1	1	1	0	0	1	1	0
13:110471230-110471620	196	204	-	15.4592	TTCAGCACC	NA	NA	NA	NA	NA	NA	L_only	2	0	0	0	0	0	1	0	0	1	0	0	0	0	0	0	0	0	0	0	0	0	0	0
13:110559543-110560235	232	240	-	15.4592	TTCAGCACC	NA	NA	NA	NA	NA	NA	L_only	5	0	1	0	0	0	0	0	0	0	1	0	0	0	0	0	1	0	1	0	0	1	0	0
13:110877855-110878175	165	174	+	17.0918	GGACAGCGCC	NA	NA	NA	NA	NA	NA	R_only	2	0	0	0	0	0	0	0	0	0	0	0	0	0	1	0	0	0	0	0	0	1	0	0
13:112263156-112263666	244	252	+	15.4592	TTCAGCACC	NA	NA	NA	NA	NA	NA	L_only	6	0	0	1	0	1	0	0	0	1	0	0	1	0	0	1	0	0	1	0	0	0	0	0
13:18741611-18742167	279	287	+	15.4592	TTCAGCACC	295	304	+	17.0918	GGACAGCGCC	7	Altered_gap	14	0	1	1	0	0	0	0	1	1	1	1	0	1	0	1	1	1	1	1	0	1	1	0
13:19957402-19957749	65	73	+	15.4592	TTCAGCACC	NA	NA	NA	NA	NA	NA	L_only	2	0	0	0	0	0	0	0	1	0	0	0	0	0	0	1	0	0	0	0	0	0	0	0
13:20902459-20902941	9	18	+	16.3673	GGACAGCTCC	NA	NA	NA	NA	NA	NA	R_only	2	0	0	0	0	0	0	0	0	1	0	0	0	0	0	0	0	1	0	0	0	0	0	0
13:21998248-21998648	171	180	-	16.3673	GGACAGCTCC	NA	NA	NA	NA	NA	NA	R_only	4	0	0	0	0	0	0	1	0	0	0	0	0	0	0	1	0	1	1	0	0	0	0	0
13:25493846-25494604	287	296	-	16.3673	GGACAGCTCC	NA	NA	NA	NA	NA	NA	R_only	23	1	1	1	1	1	1	1	1	1	1	1	1	1	1	1	1	1	1	1	1	1	1	1
13:26872833-26873391	257	265	+	15.4592	TTCAGCACC	NA	NA	NA	NA	NA	NA	L_only	21	1	1	1	1	1	1	1	1	1	0	1	0	1	1	1	1	1	1	1	1	1	1	1
13:27792188-27792769	290	298	+	15.4592	TTCAGCACC	NA	NA	NA	NA	NA	NA	L_only	23	1	1	1	1	1	1	1	1	1	1	1	1	1	1	1	1	1	1	1	1	1	1	1
13:27850673-27850928	122	131	-	16.3673	GGACAGCTCC	NA	NA	NA	NA	NA	NA	R_only	2	0	0	1	0	0	0	0	0	0	0	0	0	0	0	0	0	0	1	0	0	0	0	0
13:28431992-28432407	228	237	-	16.3673	GGACAGCTCC	NA	NA	NA	NA	NA	NA	R_only	6	0	0	0	0	1	0	0	0	1	0	0	0	0	0	1	1	1	0	0	0	1	0	0
13:28567800-28568072	99	107	+	15.4592	TTCAGCACC	NA	NA	NA	NA	NA	NA	L_only	2	0	0	0	0	0	0	0	0	0	0	0	0	1	0	0	1	0	0	0	0	0	0	0
13:28751328-28751672	179	188	+	16.3673	GGACAGCTCC	NA	NA	NA	NA	NA	NA	R_only	5	0	0	0	0	1	0	0	0	0	0	0	0	1	0	1	0	1	1	0	0	0	0	0
13:30727631-30728271	290	298	+	15.4592	TTCAGCACC	NA	NA	NA	NA	NA	NA	L_only	12	0	1	1	0	1	1	0	0	1	1	0	0	1	0	1	0	1	1	0	0	1	1	0
13:32790689-32791530	311	320	-	16.3673	GGACAGCTCC	NA	NA	NA	NA	NA	NA	R_only	17	0	1	1	0	1	1	1	0	1	1	0	1	1	0	1	1	1	1	1	0	1	1	1
13:34926403-34927015	288	296	+	15.4592	TTCAGCACC	NA	NA	NA	NA	NA	NA	L_only	22	0	1	1	1	1	1	1	1	1	1	1	1	1	1	1	1	1	1	1	1	1	1	1
13:34942193-34942626	208	216	+	15.4592	TTCAGCACC	NA	NA	NA	NA	NA	NA	L_only	5	0	0	1	0	0	0	0	1	1	0	0	0	0	0	0	0	0	1	0	0	1	0	0
13:35104259-35104659	179	187	+	15.4592	TTCAGCACC	NA	NA	NA	NA	NA	NA	L_only	2	0	0	0	0	0	0	0	0	0	0	0	0	0	0	0	0	1	1	0	0	0	0	0
13:36134560-36135280	253	262	+	16.3673	GGACAGCTCC	NA	NA	NA	NA	NA	NA	R_only	10	0	0	1	0	1	0	0	0	1	0	0	1	1	1	1	0	1	1	0	0	1	0	0
13:36160296-36160689	203	212	-	16.3673	GGACAGCTCC	NA	NA	NA	NA	NA	NA	R_only	7	0	0	1	0	0	0	0	0	1	0	0	0	1	0	1	0	1	1	0	0	1	0	0
13:36173880-36174390	239	248	+	16.3673	GGACAGCTCC	NA	NA	NA	NA	NA	NA	R_only	8	0	0	1	0	1	0	0	0	0	0	0	1	1	0	1	0	1	1	0	0	1	0	0
13:36508043-36508446	191	200	+	16.3673	GGACAGCTCC	NA	NA	NA	NA	NA	NA	R_only	2	0	0	0	0	0	0	0	0	1	0	0	0	0	0	0	0	1	0	0	0	0	0	0
13:40251472-40251862	177	186	-	16.3673	GGACAGCTCC	NA	NA	NA	NA	NA	NA	R_only	7	0	0	1	0	0	1	1	0	1	0	0	0	1	0	1	0	1	0	0	0	0	0	0
13:43744520-43745160	321	329	-	15.4592	TTCAGCACC	NA	NA	NA	NA	NA	NA	L_only	21	0	1	1	1	1	1	1	1	1	1	0	1	1	1	1	1	1	1	1	1	1	1	1
13:44212878-44213222	165	174	-	16.3673	GGACAGCTCC	NA	NA	NA	NA	NA	NA	R_only	2	0	0	0	0	0	0	0	0	0	0	0	0	1	0	1	0	0	0	0	0	0	0	0
13:44435158-44435798	109	117	+	15.4592	TTCAGCACC	NA	NA	NA	NA	NA	NA	L_only	2	0	0	0	0	0	0	0	0	0	1	0	0	0	0	0	0	0	0	1	0	0	0	0
13:47258445-47258765	146	155	+	16.3673	GGACAGCTCC	NA	NA	NA	NA	NA	NA	R_only	4	0	0	1	0	0	0	0	0	0	0	0	0	1	0	0	0	0	1	0	0	1	0	0
13:47627900-47628300	182	191	-	16.3673	GGACAGCTCC	NA	NA	NA	NA	NA	NA	R_only	4	0	0	1	0	0	0	0	0	0	0	0	0	1	0	0	0	1	1	0	0	0	0	0
13:49400948-49401588	243	251	-	15.4592	TTCAGCACC	NA	NA	NA	NA	NA	NA	L_only	4	0	0	0	0	0	0	0	0	1	1	0	0	0	0	0	1	0	1	0	0	0	0	0
13:51136155-51136795	326	335	+	16.3673	GGACAGCTCC	NA	NA	NA	NA	NA	NA	R_only	15	1	1	1	0	1	0	1	0	1	1	0	0	1	0	0	1	1	1	1	1	1	1	0
13:51267408-51268248	348	356	+	15.4592	TTCAGCACC	NA	NA	NA	NA	NA	NA	L_only	18	0	1	1	0	1	1	1	1	1	1	1	1	1	0	1	1	1	1	0	1	1	1	0
13:52967854-52968499	381	390	+	16.3673	GGACAGCTCC	397	405	+	14.551	GTCAGCACC	6	Flipped	23	1	1	1	1	1	1	1	1	1	1	1	1	1	1	1	1	1	1	1	1	1	1	1
13:55072796-55073196	198	207	-	16.3673	GGACAGCTCC	NA	NA	NA	NA	NA	NA	R_only	2	0	0	0	0	0	0	0	0	0	0	0	0	0	0	0	0	1	1	0	0	0	0	0
13:60148948-60149338	191	199	+	15.4592	TTCAGCACC	NA	NA	NA	NA	NA	NA	L_only	2	0	0	0	0	0	0	0	0	1	0	0	0	0	0	0	0	0	1	0	0	0	0	0
13:74305904-74306148	130	138	-	15.4592	TTCAGCACC	NA	NA	NA	NA	NA	NA	L_only	2	0	0	1	0	0	0	0	0	0	0	0	0	0	0	0	0	0	1	0	0	0	0	0
13:76991929-76992880	462	471	+	17.0918	GGACAGCGCC	NA	NA	NA	NA	NA	NA	R_only	2	0	0	0	0	0	1	0	0	1	1	0	0	0	0	0	0	0	0	0	0	0	0	0
13:77563121-77563837	239	247	-	15.4592	TTCAGCACC	NA	NA	NA	NA	NA	NA	L_only	21	0	1	1	1	1	1	1	1	1	1	0	1	1	1	1	1	1	1	1	1	1	1	1
13:78589033-78589849	385	393	-	15.4592	TTCAGCACC	NA	NA	NA	NA	NA	NA	L_only	23	1	1	1	1	1	1	1	1	1	1	1	1	1	1	1	1	1	1	1	1	1	1	1
13:79936420-79937324	784	792	-	15.4592	TTCAGCACC	NA	NA	NA	NA	NA	NA	L_only	2	0	0	0	0	0	0	0	1	0	0	0	0	0	0	0	0	0	0	0	0	0	0	1
13:83881812-83882437	294	303	-	15.898	GGACAGCACC	313	321	-	15.4592	TTCAGCACC	9	Altered_gap	23	1	1	1	1	1	1	1	1	1	1	1	1	1	1	1	1	1	1	1	1	1	1	1
13:91720137-91720858	528	537	+	16.3673	GGACAGCTCC	NA	NA	NA	NA	NA	NA	R_only	4	0	0	1	0	0	0	0	0	0	1	0	0	0	0	0	0	1	1	0	0	0	0	0
13:93690047-93690665	335	344	+	16.3673	GGACAGCTCC	NA	NA	NA	NA	NA	NA	R_only	22	1	1	1	1	1	1	1	1	1	1	1	1	1	1	1	1	1	1	1	0	1	1	1
13:97133999-97134495	235	244	-	16.3673	GGACAGCTCC	NA	NA	NA	NA	NA	NA	R_only	4	0	0	1	0	0	0	0	0	0	0	0	0	1	0	1	0	0	0	0	0	0	0	1
13:97753224-97753904	248	257	+	16.3673	GGACAGCTCC	NA	NA	NA	NA	NA	NA	R_only	14	0	1	1	0	1	0	1	0	1	0	0	0	1	0	1	1	1	1	0	1	1	1	1
13:99795964-99796909	443	451	-	15.4592	TTCAGCACC	NA	NA	NA	NA	NA	NA	L_only	23	1	1	1	1	1	1	1	1	1	1	1	1	1	1	1	1	1	1	1	1	1	1	1
14:100570827-100571667	284	293	-	17.0918	GGACAGCGCC	NA	NA	NA	NA	NA	NA	R_only	17	1	1	1	1	1	0	0	0	1	1	1	1	1	0	1	1	1	1	1	0	0	1	1
14:100672932-100673453	106	115	-	17.0918	GGACAGCGCC	NA	NA	NA	NA	NA	NA	R_only	2	0	0	0	0	0	0	0	0	0	0	0	0	0	0	1	0	0	1	0	0	0	0	0
14:101424410-101424810	224	232	-	13.4694	ATCAGCACC	233	242	+	14.4592	GGACAGTGCC	0	Divergent	2	0	0	1	0	0	0	0	0	0	0	0	0	0	0	0	0	1	0	0	0	0	0	0
14:102319248-102319780	254	263	+	16.3673	GGACAGCTCC	NA	NA	NA	NA	NA	NA	R_only	2	0	0	0	0	0	0	0	0	0	0	0	0	1	0	0	0	0	0	0	0	0	0	1
14:103045208-103046029	296	305	-	17.0918	GGACAGCGCC	NA	NA	NA	NA	NA	NA	R_only	21	1	1	1	0	1	1	1	0	1	1	1	1	1	1	1	1	1	1	1	1	1	1	1
14:103045208-103046029	270	279	-	17.0918	GGACAGCGCC	NA	NA	NA	NA	NA	NA	R_only	21	1	1	1	0	1	1	1	0	1	1	1	1	1	1	1	1	1	1	1	1	1	1	1
14:103530203-103531058	398	407	-	17.0918	GGACAGCGCC	NA	NA	NA	NA	NA	NA	R_only	22	1	1	1	1	1	1	1	1	1	1	1	1	1	1	1	1	1	1	1	0	1	1	1
14:103740983-103741657	473	482	+	16.3673	GGACAGCTCC	NA	NA	NA	NA	NA	NA	R_only	4	0	0	0	0	0	0	0	0	1	0	0	0	0	1	0	0	0	1	0	0	1	0	0
14:104132846-104133647	256	264	-	15.4592	TTCAGCACC	NA	NA	NA	NA	NA	NA	L_only	21	1	1	1	1	1	1	1	0	1	1	1	1	1	1	1	1	1	1	1	0	1	1	1
14:104342625-104343380	264	273	-	17.0918	GGACAGCGCC	NA	NA	NA	NA	NA	NA	R_only	21	1	1	1	1	1	0	1	1	1	1	1	1	0	1	1	1	1	1	1	1	1	1	1
14:105473906-105474398	285	293	+	15.4592	TTCAGCACC	NA	NA	NA	NA	NA	NA	L_only	19	1	1	1	0	1	1	0	0	1	1	1	1	1	1	1	1	1	1	1	0	1	1	1
14:105479730-105480331	215	224	-	17.0918	GGACAGCGCC	NA	NA	NA	NA	NA	NA	R_only	2	0	0	0	0	0	0	0	0	0	0	1	0	0	0	0	0	1	0	0	0	0	0	0
14:20191275-20191915	318	327	+	16.3673	GGACAGCTCC	NA	NA	NA	NA	NA	NA	R_only	10	0	0	1	0	0	1	1	0	1	1	0	0	1	0	1	1	1	0	0	0	1	0	0
14:20332881-20333442	493	501	-	15.4592	TTCAGCACC	NA	NA	NA	NA	NA	NA	L_only	4	0	0	0	0	0	0	1	0	1	0	0	0	0	0	0	0	0	1	0	0	0	0	1
14:20631832-20632419	420	429	+	16.3673	GGACAGCTCC	NA	NA	NA	NA	NA	NA	R_only	23	1	1	1	1	1	1	1	1	1	1	1	1	1	1	1	1	1	1	1	1	1	1	1
14:23481124-23481874	414	422	+	15.4592	TTCAGCACC	NA	NA	NA	NA	NA	NA	L_only	23	1	1	1	1	1	1	1	1	1	1	1	1	1	1	1	1	1	1	1	1	1	1	1
14:23753527-23753941	219	228	-	16.3673	GGACAGCTCC	NA	NA	NA	NA	NA	NA	R_only	4	0	0	1	0	0	0	1	0	0	0	0	0	0	0	1	0	1	0	0	0	0	0	0
14:24512830-24513464	371	380	+	16.3673	GGACAGCTCC	NA	NA	NA	NA	NA	NA	R_only	23	1	1	1	1	1	1	1	1	1	1	1	1	1	1	1	1	1	1	1	1	1	1	1
14:24974563-24974963	187	196	+	16.3673	GGACAGCTCC	NA	NA	NA	NA	NA	NA	R_only	3	0	0	0	0	0	0	0	0	0	0	0	0	0	0	1	0	1	1	0	0	0	0	0
14:25413045-25413435	217	226	+	16.3673	GGACAGCTCC	NA	NA	NA	NA	NA	NA	R_only	9	0	0	1	0	1	0	1	0	1	0	0	0	1	0	1	0	1	1	0	0	1	0	0
14:25735904-25736148	110	118	-	15.4592	TTCAGCACC	NA	NA	NA	NA	NA	NA	L_only	2	0	0	0	0	0	0	0	0	0	0	0	0	0	0	0	0	1	1	0	0	0	0	0
14:26444586-26445371	324	332	-	15.4592	TTCAGCACC	334	343	+	16.3673	GGACAGCTCC	1	Divergent	20	0	1	1	1	1	0	1	1	1	1	1	1	1	1	1	1	1	1	1	0	1	1	1
14:26444586-26445371	213	221	-	15.4592	TTCAGCACC	NA	NA	NA	NA	NA	NA	L_only	20	0	1	1	1	1	0	1	1	1	1	1	1	1	1	1	1	1	1	1	0	1	1	1
14:28243641-28243967	158	167	-	16.3673	GGACAGCTCC	NA	NA	NA	NA	NA	NA	R_only	14	0	1	1	0	1	0	1	0	1	0	1	1	1	1	1	0	1	1	0	0	1	0	1
14:29725002-29725517	257	265	-	15.4592	TTCAGCACC	NA	NA	NA	NA	NA	NA	L_only	19	0	1	1	0	1	1	1	0	1	1	1	1	1	1	1	1	1	1	1	0	1	1	1
14:30528044-30528621	242	250	+	15.4592	TTCAGCACC	NA	NA	NA	NA	NA	NA	L_only	19	0	1	1	1	1	1	1	0	1	1	1	1	1	0	1	1	1	1	1	1	1	1	0
14:32344060-32344460	186	195	-	16.3673	GGACAGCTCC	NA	NA	NA	NA	NA	NA	R_only	5	0	0	1	0	0	0	0	0	0	0	0	0	1	0	0	1	1	0	0	0	1	0	0
14:34224825-34225225	208	217	-	16.3673	GGACAGCTCC	NA	NA	NA	NA	NA	NA	R_only	2	0	0	0	0	0	0	0	0	0	0	0	0	0	0	1	0	1	0	0	0	0	0	0
14:35470742-35471485	224	232	-	15.4592	TTCAGCACC	NA	NA	NA	NA	NA	NA	L_only	23	1	1	1	1	1	1	1	1	1	1	1	1	1	1	1	1	1	1	1	1	1	1	1
14:35534600-35535848	763	772	+	16.3673	GGACAGCTCC	780	788	+	13.4694	ATCAGCACC	7	Flipped	22	1	1	1	0	1	1	1	1	1	1	1	1	1	1	1	1	1	1	1	1	1	1	1
14:35534600-35535848	780	788	+	13.4694	ATCAGCACC	790	799	+	17.0918	GGACAGCGCC	1	Altered_gap	22	1	1	1	0	1	1	1	1	1	1	1	1	1	1	1	1	1	1	1	1	1	1	1
14:35534600-35535848	790	799	+	17.0918	GGACAGCGCC	817	825	-	14.551	GTCAGCACC	17	Convergent	22	1	1	1	0	1	1	1	1	1	1	1	1	1	1	1	1	1	1	1	1	1	1	1
14:35534600-35535848	744	752	+	13.4694	ATCAGCACC	763	772	+	16.3673	GGACAGCTCC	10	Altered_gap	22	1	1	1	0	1	1	1	1	1	1	1	1	1	1	1	1	1	1	1	1	1	1	1
14:35534600-35535848	744	752	+	13.4694	ATCAGCACC	790	799	+	17.0918	GGACAGCGCC	37	Altered_gap	22	1	1	1	0	1	1	1	1	1	1	1	1	1	1	1	1	1	1	1	1	1	1	1
14:35534600-35535848	763	772	+	16.3673	GGACAGCTCC	817	825	-	14.551	GTCAGCACC	44	Convergent	22	1	1	1	0	1	1	1	1	1	1	1	1	1	1	1	1	1	1	1	1	1	1	1
14:36505991-36506798	227	236	-	17.0918	GGACAGCGCC	NA	NA	NA	NA	NA	NA	R_only	9	0	0	1	0	1	0	1	0	0	0	0	1	1	0	0	1	1	1	1	0	0	0	0
14:37142595-37143358	395	404	-	16.3673	GGACAGCTCC	NA	NA	NA	NA	NA	NA	R_only	6	0	0	1	0	0	0	1	0	0	0	0	0	0	0	1	1	0	1	1	0	0	0	0
14:41285085-41285856	289	297	+	15.4592	TTCAGCACC	306	315	+	16.3673	GGACAGCTCC	8	Altered_gap	23	1	1	1	1	1	1	1	1	1	1	1	1	1	1	1	1	1	1	1	1	1	1	1
14:41806666-41807068	181	190	+	16.3673	GGACAGCTCC	NA	NA	NA	NA	NA	NA	R_only	5	0	0	0	0	1	0	0	0	0	0	0	0	0	0	1	0	1	1	0	0	1	0	0
14:44465439-44465839	194	203	-	16.3673	GGACAGCTCC	NA	NA	NA	NA	NA	NA	R_only	4	0	0	1	0	0	0	0	0	0	0	0	0	0	0	1	0	1	1	0	0	0	0	0
14:49303826-49304577	318	326	-	15.4592	TTCAGCACC	NA	NA	NA	NA	NA	NA	L_only	23	1	1	1	1	1	1	1	1	1	1	1	1	1	1	1	1	1	1	1	1	1	1	1
14:49620272-49621222	705	713	-	15.4592	TTCAGCACC	NA	NA	NA	NA	NA	NA	L_only	12	0	1	1	0	1	0	1	1	0	0	0	1	1	1	1	1	0	1	0	0	0	1	1
14:50396884-50397228	161	170	-	16.3673	GGACAGCTCC	NA	NA	NA	NA	NA	NA	R_only	3	0	0	0	0	0	0	0	0	0	0	0	0	1	1	1	0	0	0	0	0	0	0	0
14:50560301-50561325	764	772	+	15.4592	TTCAGCACC	NA	NA	NA	NA	NA	NA	L_only	23	1	1	1	1	1	1	1	1	1	1	1	1	1	1	1	1	1	1	1	1	1	1	1
14:51395551-51395862	137	146	+	17.0918	GGACAGCGCC	NA	NA	NA	NA	NA	NA	R_only	3	0	0	0	0	0	0	0	1	0	0	0	0	1	0	0	0	0	1	0	0	0	0	0
14:51780672-51781228	265	274	-	16.3673	GGACAGCTCC	NA	NA	NA	NA	NA	NA	R_only	23	1	1	1	1	1	1	1	1	1	1	1	1	1	1	1	1	1	1	1	1	1	1	1
14:52944275-52944675	201	210	-	16.3673	GGACAGCTCC	NA	NA	NA	NA	NA	NA	R_only	5	0	0	0	0	1	0	0	0	0	0	0	0	1	0	0	0	1	1	0	0	1	0	0
14:57865279-57866078	257	265	+	15.4592	TTCAGCACC	NA	NA	NA	NA	NA	NA	L_only	23	1	1	1	1	1	1	1	1	1	1	1	1	1	1	1	1	1	1	1	1	1	1	1
14:58469263-58469838	232	241	+	16.3673	GGACAGCTCC	NA	NA	NA	NA	NA	NA	R_only	6	0	1	0	0	0	0	0	0	0	0	0	1	1	0	0	1	1	1	0	0	0	0	0
14:59464880-59465308	210	218	-	15.4592	TTCAGCACC	NA	NA	NA	NA	NA	NA	L_only	7	0	0	0	0	0	1	0	0	1	0	0	0	1	0	1	0	1	1	0	0	0	1	0
14:60508693-60509333	348	356	-	15.4592	TTCAGCACC	NA	NA	NA	NA	NA	NA	L_only	16	0	0	1	0	1	1	0	1	1	1	0	1	1	0	1	1	1	1	1	0	1	1	1
14:63045299-63046089	200	209	-	14.6837	GGACAGCGAC	214	222	-	13.4694	ATCAGCACC	4	Altered_gap	12	0	0	1	0	1	0	1	0	1	0	0	1	1	0	1	1	0	1	0	0	1	1	1
14:63712947-63713291	196	205	+	16.3673	GGACAGCTCC	NA	NA	NA	NA	NA	NA	R_only	2	0	0	1	0	0	0	0	0	0	0	0	0	0	0	1	0	0	0	0	0	0	0	0
14:64737095-64737760	163	172	-	16.3673	GGACAGCTCC	NA	NA	NA	NA	NA	NA	R_only	2	0	0	0	0	0	0	0	0	0	0	0	0	0	0	0	0	1	1	0	0	0	0	0
14:70036597-70037153	280	289	+	17.0918	GGACAGCGCC	NA	NA	NA	NA	NA	NA	R_only	19	0	0	1	1	1	1	1	1	1	1	0	1	0	1	1	1	1	1	1	1	1	1	1
14:70052837-70053667	342	351	-	16.3673	GGACAGCTCC	NA	NA	NA	NA	NA	NA	R_only	22	1	1	1	0	1	1	1	1	1	1	1	1	1	1	1	1	1	1	1	1	1	1	1
14:70804419-70805229	313	321	-	15.4592	TTCAGCACC	323	332	+	16.3673	GGACAGCTCC	1	Divergent	19	0	1	1	0	1	1	1	0	1	1	0	1	1	1	1	1	1	1	1	1	1	1	1
14:71733527-71733800	156	165	+	16.3673	GGACAGCTCC	NA	NA	NA	NA	NA	NA	R_only	2	0	0	0	0	0	0	0	0	0	0	0	0	1	0	0	0	0	1	0	0	0	0	0
14:72639037-72639437	220	228	-	15.4592	TTCAGCACC	NA	NA	NA	NA	NA	NA	L_only	3	0	0	1	0	0	0	0	0	0	0	0	0	1	0	0	0	1	0	0	0	0	0	0
14:74756275-74756831	270	278	-	15.4592	TTCAGCACC	NA	NA	NA	NA	NA	NA	L_only	16	0	1	1	1	1	1	1	0	1	0	0	1	1	0	1	1	1	1	1	0	1	1	0
14:75254869-75255546	250	259	-	16.3673	GGACAGCTCC	NA	NA	NA	NA	NA	NA	R_only	15	0	0	1	0	1	0	1	0	1	1	0	0	1	1	1	1	1	1	1	0	1	1	1
14:75496663-75497485	281	290	-	16.3673	GGACAGCTCC	NA	NA	NA	NA	NA	NA	R_only	17	0	1	1	0	1	1	1	0	1	1	0	0	1	0	1	1	1	1	1	1	1	1	1
14:75660596-75661092	244	253	+	16.3673	GGACAGCTCC	NA	NA	NA	NA	NA	NA	R_only	5	0	0	0	0	0	0	1	0	0	0	0	0	0	0	1	0	1	0	0	0	0	1	1
14:76034587-76035227	275	284	-	16.3673	GGACAGCTCC	NA	NA	NA	NA	NA	NA	R_only	6	0	0	1	0	0	0	0	0	0	1	0	0	0	0	1	1	1	1	0	0	0	0	0
14:76132803-76133702	403	412	-	16.3673	GGACAGCTCC	422	430	-	15.4592	TTCAGCACC	9	Altered_gap	23	1	1	1	1	1	1	1	1	1	1	1	1	1	1	1	1	1	1	1	1	1	1	1
14:76330468-76330978	257	266	-	17.0918	GGACAGCGCC	NA	NA	NA	NA	NA	NA	R_only	12	1	1	1	0	1	0	0	0	0	0	1	1	1	0	1	0	1	1	0	0	1	1	0
14:76700002-76700404	180	188	-	15.4592	TTCAGCACC	NA	NA	NA	NA	NA	NA	L_only	4	0	0	1	0	0	0	0	0	0	0	0	0	0	0	1	0	1	1	0	0	0	0	0
14:76953283-76953915	232	241	+	16.3673	GGACAGCTCC	NA	NA	NA	NA	NA	NA	R_only	5	0	0	1	0	0	0	0	0	0	0	0	0	1	0	1	0	1	0	0	0	0	0	1
14:77133507-77134303	434	443	+	16.3673	GGACAGCTCC	NA	NA	NA	NA	NA	NA	R_only	23	1	1	1	1	1	1	1	1	1	1	1	1	1	1	1	1	1	1	1	1	1	1	1
14:77141197-77141701	215	224	-	16.3673	GGACAGCTCC	NA	NA	NA	NA	NA	NA	R_only	7	0	0	0	0	1	0	0	0	1	0	0	0	1	0	1	0	1	1	0	0	1	0	0
14:77196274-77196896	161	170	-	17.0918	GGACAGCGCC	NA	NA	NA	NA	NA	NA	R_only	3	0	0	0	0	0	0	0	0	0	0	0	0	0	0	1	0	1	1	0	0	0	0	0
14:77330790-77331134	168	177	+	16.3673	GGACAGCTCC	NA	NA	NA	NA	NA	NA	R_only	2	0	0	0	0	0	0	0	0	0	0	0	0	0	0	1	0	0	1	0	0	0	0	0
14:77457312-77458503	372	381	-	17.0918	GGACAGCGCC	NA	NA	NA	NA	NA	NA	R_only	7	0	0	0	0	0	1	1	0	0	1	0	1	1	0	1	0	0	0	1	0	1	0	1
14:77457312-77458503	211	220	+	17.0918	GGACAGCGCC	NA	NA	NA	NA	NA	NA	R_only	7	0	0	0	0	0	1	1	0	0	1	0	1	1	0	1	0	0	0	1	0	1	0	1
14:78519669-78520579	385	393	-	15.4592	TTCAGCACC	NA	NA	NA	NA	NA	NA	L_only	23	1	1	1	1	1	1	1	1	1	1	1	1	1	1	1	1	1	1	1	1	1	1	1
14:78529894-78530610	353	361	+	15.4592	TTCAGCACC	NA	NA	NA	NA	NA	NA	L_only	23	1	1	1	1	1	1	1	1	1	1	1	1	1	1	1	1	1	1	1	1	1	1	1
14:78863040-78863784	311	319	-	15.4592	TTCAGCACC	NA	NA	NA	NA	NA	NA	L_only	23	1	1	1	1	1	1	1	1	1	1	1	1	1	1	1	1	1	1	1	1	1	1	1
14:79161529-79162036	243	252	-	16.3673	GGACAGCTCC	NA	NA	NA	NA	NA	NA	R_only	21	1	1	1	1	1	1	1	1	1	1	0	1	1	1	1	1	1	1	1	0	1	1	1
14:79467098-79467608	225	233	+	15.4592	TTCAGCACC	NA	NA	NA	NA	NA	NA	L_only	2	0	0	0	0	0	0	0	0	0	0	0	1	0	0	0	0	0	1	0	0	0	0	0
14:81435575-81436129	253	262	-	17.0918	GGACAGCGCC	NA	NA	NA	NA	NA	NA	R_only	23	1	1	1	1	1	1	1	1	1	1	1	1	1	1	1	1	1	1	1	1	1	1	1
14:82905465-82905855	203	211	+	15.4592	TTCAGCACC	NA	NA	NA	NA	NA	NA	L_only	3	0	0	1	0	0	0	0	0	1	0	0	0	0	0	0	0	0	1	0	0	0	0	0
14:88316448-88317004	271	280	-	16.3673	GGACAGCTCC	NA	NA	NA	NA	NA	NA	R_only	7	0	0	1	0	0	0	0	0	1	0	0	0	0	0	1	0	1	1	1	1	0	0	0
14:88918510-88918854	161	169	+	15.4592	TTCAGCACC	NA	NA	NA	NA	NA	NA	L_only	3	0	0	1	0	0	0	0	0	0	0	0	0	0	0	1	0	0	1	0	0	0	0	0
14:89324781-89325186	196	205	-	17.0918	GGACAGCGCC	NA	NA	NA	NA	NA	NA	R_only	9	0	0	0	0	1	1	0	0	1	0	0	0	1	0	1	0	1	1	0	0	1	1	0
14:90184285-90185057	195	203	+	15.4592	TTCAGCACC	NA	NA	NA	NA	NA	NA	L_only	3	0	0	0	0	0	0	0	0	1	0	0	0	0	0	0	0	0	1	1	0	0	0	0
14:90483419-90483819	82	90	+	15.4592	TTCAGCACC	NA	NA	NA	NA	NA	NA	L_only	4	0	0	0	0	0	0	0	0	1	0	0	0	0	0	1	0	1	1	0	0	0	0	0
14:91309956-91310546	223	231	-	15.4592	TTCAGCACC	NA	NA	NA	NA	NA	NA	L_only	3	0	0	1	0	0	0	0	0	1	0	0	0	0	0	0	0	0	1	0	0	0	0	0
14:93928756-93929146	340	348	-	15.4592	TTCAGCACC	NA	NA	NA	NA	NA	NA	L_only	13	0	0	1	0	1	1	1	0	1	0	0	1	1	0	1	1	1	1	0	0	1	1	0
14:94293230-94293786	293	301	-	15.4592	TTCAGCACC	NA	NA	NA	NA	NA	NA	L_only	19	0	1	1	1	1	1	1	0	1	0	1	1	1	0	1	1	1	1	1	1	1	1	1
14:95915154-95915664	231	239	+	15.4592	TTCAGCACC	NA	NA	NA	NA	NA	NA	L_only	5	0	0	1	0	1	0	0	0	0	0	0	1	0	0	1	0	0	1	0	0	0	0	0
14:96203010-96203800	252	261	-	16.3673	GGACAGCTCC	NA	NA	NA	NA	NA	NA	R_only	9	0	0	1	0	0	0	1	0	0	0	0	0	1	0	1	0	1	1	1	0	1	0	1
14:97580772-97581358	310	318	+	15.4592	TTCAGCACC	NA	NA	NA	NA	NA	NA	L_only	18	0	1	1	0	1	1	1	0	1	1	1	1	0	0	1	1	1	1	1	1	1	1	1
14:98580289-98580965	169	177	+	15.4592	TTCAGCACC	NA	NA	NA	NA	NA	NA	L_only	23	1	1	1	1	1	1	1	1	1	1	1	1	1	1	1	1	1	1	1	1	1	1	1
14:99586137-99586633	268	276	-	15.4592	TTCAGCACC	NA	NA	NA	NA	NA	NA	L_only	7	0	0	0	0	0	0	0	0	0	0	1	0	1	0	1	0	1	1	0	0	0	1	1
15:100500296-100500696	183	192	-	16.3673	GGACAGCTCC	NA	NA	NA	NA	NA	NA	R_only	2	0	0	1	0	0	0	0	0	0	0	0	0	0	0	0	0	1	0	0	0	0	0	0
15:23039314-23040192	417	426	-	17.0918	GGACAGCGCC	NA	NA	NA	NA	NA	NA	R_only	12	0	0	1	0	0	1	0	0	1	1	1	1	1	0	0	0	0	1	1	0	1	1	1
15:26050363-26050707	144	153	+	16.3673	GGACAGCTCC	NA	NA	NA	NA	NA	NA	R_only	2	0	0	0	0	0	0	0	0	0	0	0	0	0	0	1	0	0	0	0	0	1	0	0
15:27592247-27592989	274	283	+	16.3673	GGACAGCTCC	NA	NA	NA	NA	NA	NA	R_only	19	0	1	1	1	1	0	1	1	1	1	1	1	0	1	1	1	1	1	1	0	1	1	1
15:29135764-29136678	196	205	-	16.3673	GGACAGCTCC	NA	NA	NA	NA	NA	NA	R_only	3	0	0	0	0	0	0	0	0	0	1	0	0	0	0	0	0	1	1	0	0	0	0	0
15:30984094-30984494	207	216	+	16.3673	GGACAGCTCC	NA	NA	NA	NA	NA	NA	R_only	6	0	0	1	0	0	0	0	0	0	0	0	0	1	0	0	1	1	1	0	0	1	0	0
15:31080629-31081019	193	202	-	17.0918	GGACAGCGCC	NA	NA	NA	NA	NA	NA	R_only	4	0	0	0	0	1	0	0	0	1	0	0	0	0	0	0	0	0	1	0	0	0	1	0
15:34753112-34753951	369	378	-	16.3673	GGACAGCTCC	NA	NA	NA	NA	NA	NA	R_only	23	1	1	1	1	1	1	1	1	1	1	1	1	1	1	1	1	1	1	1	1	1	1	1
15:36841177-36841497	147	155	+	15.4592	TTCAGCACC	NA	NA	NA	NA	NA	NA	L_only	3	0	0	0	0	0	0	0	0	0	0	0	0	0	1	0	0	0	1	0	0	1	0	0
15:37104397-37105041	316	325	-	16.3673	GGACAGCTCC	NA	NA	NA	NA	NA	NA	R_only	16	0	1	0	0	1	1	1	1	1	1	1	0	1	1	1	1	0	1	1	0	1	1	0
15:39626259-39626511	152	160	-	15.4592	TTCAGCACC	NA	NA	NA	NA	NA	NA	L_only	2	0	0	1	0	0	0	0	0	0	0	0	0	0	0	0	0	0	0	0	0	0	1	0
15:40358088-40359095	196	204	+	15.4592	TTCAGCACC	NA	NA	NA	NA	NA	NA	L_only	22	1	1	1	0	1	1	1	1	1	1	1	1	1	1	1	1	1	1	1	1	1	1	1
15:40358088-40359095	361	370	+	16.3673	GGACAGCTCC	NA	NA	NA	NA	NA	NA	R_only	22	1	1	1	0	1	1	1	1	1	1	1	1	1	1	1	1	1	1	1	1	1	1	1
15:40921800-40922440	310	319	+	16.3673	GGACAGCTCC	NA	NA	NA	NA	NA	NA	R_only	13	0	0	1	1	0	1	1	0	1	1	1	0	1	1	0	1	1	1	0	0	1	0	0
15:41659638-41660278	297	306	-	16.3673	GGACAGCTCC	NA	NA	NA	NA	NA	NA	R_only	6	0	0	1	0	1	0	0	0	0	1	0	1	0	0	0	1	0	1	0	0	0	0	0
15:42919788-42920178	163	171	+	15.4592	TTCAGCACC	NA	NA	NA	NA	NA	NA	L_only	5	0	0	1	0	0	0	0	0	1	0	0	0	0	0	0	0	0	1	0	0	1	1	0
15:43268663-43269185	280	289	+	16.3673	GGACAGCTCC	NA	NA	NA	NA	NA	NA	R_only	17	1	1	1	1	1	0	1	0	1	1	0	1	1	0	1	1	1	1	0	1	1	1	0
15:43488751-43489231	241	250	+	16.3673	GGACAGCTCC	NA	NA	NA	NA	NA	NA	R_only	8	0	1	1	0	0	0	0	0	1	0	0	0	1	0	0	1	1	1	0	0	1	0	0
15:43794638-43795447	297	306	+	16.3673	GGACAGCTCC	NA	NA	NA	NA	NA	NA	R_only	18	0	1	1	1	1	1	1	0	1	1	1	0	1	1	1	1	1	1	1	0	1	0	1
15:43958065-43958409	182	190	-	15.4592	TTCAGCACC	NA	NA	NA	NA	NA	NA	L_only	4	0	0	1	0	0	0	0	0	0	0	0	0	1	0	1	0	0	1	0	0	0	0	0
15:44779588-44780344	392	400	+	15.4592	TTCAGCACC	NA	NA	NA	NA	NA	NA	L_only	7	0	0	1	0	0	0	0	0	1	1	0	0	0	0	0	1	1	1	1	0	0	0	0
15:46177226-46177626	184	192	+	15.4592	TTCAGCACC	NA	NA	NA	NA	NA	NA	L_only	10	0	0	1	0	1	0	0	0	1	0	1	1	0	1	1	0	1	1	0	0	1	0	0
15:47805216-47805536	133	142	-	16.3673	GGACAGCTCC	NA	NA	NA	NA	NA	NA	R_only	2	0	0	0	0	0	0	0	0	0	0	0	0	0	0	0	0	0	1	0	0	1	0	0
15:48190503-48191446	537	546	+	17.0918	GGACAGCGCC	NA	NA	NA	NA	NA	NA	R_only	22	1	1	1	0	1	1	1	1	1	1	1	1	1	1	1	1	1	1	1	1	1	1	1
15:48330822-48331212	215	223	-	15.4592	TTCAGCACC	NA	NA	NA	NA	NA	NA	L_only	4	0	0	1	0	0	0	0	0	1	0	0	0	0	0	0	1	0	1	0	0	0	0	0
15:51681075-51681924	437	445	+	15.4592	TTCAGCACC	454	463	+	14.7143	GGACAGCGCT	8	Altered_gap	23	1	1	1	1	1	1	1	1	1	1	1	1	1	1	1	1	1	1	1	1	1	1	1
15:51785207-51785847	310	318	+	15.4592	TTCAGCACC	NA	NA	NA	NA	NA	NA	L_only	12	0	1	1	0	0	0	0	0	1	1	0	0	0	0	1	1	1	1	1	1	1	0	1
15:52466148-52466481	196	204	-	15.4592	TTCAGCACC	NA	NA	NA	NA	NA	NA	L_only	3	0	0	1	0	0	1	0	0	0	0	0	0	0	0	0	0	0	0	0	0	0	1	0
15:52762586-52762846	139	147	-	15.4592	TTCAGCACC	NA	NA	NA	NA	NA	NA	L_only	2	0	0	1	0	0	0	0	0	0	0	0	0	0	0	0	0	0	1	0	0	0	0	0
15:55742840-55743480	349	358	+	17.0918	GGACAGCGCC	NA	NA	NA	NA	NA	NA	R_only	14	0	1	1	0	0	0	1	0	0	1	1	1	1	1	0	1	1	1	1	0	1	0	1
15:56364920-56365674	355	364	+	17.0918	GGACAGCGCC	NA	NA	NA	NA	NA	NA	R_only	9	0	0	1	0	0	0	1	0	1	1	0	1	1	0	0	0	0	1	1	0	0	0	1
15:60908889-60909289	205	214	+	16.3673	GGACAGCTCC	NA	NA	NA	NA	NA	NA	R_only	11	0	0	1	1	1	0	1	0	0	0	0	0	1	1	1	0	1	1	0	1	1	0	0
15:61136235-61136496	143	151	-	15.4592	TTCAGCACC	NA	NA	NA	NA	NA	NA	L_only	2	0	0	1	0	0	0	0	0	0	0	0	0	0	0	0	0	0	1	0	0	0	0	0
15:61545722-61546362	276	284	-	15.4592	TTCAGCACC	NA	NA	NA	NA	NA	NA	L_only	14	0	0	1	0	1	0	0	0	1	1	0	1	1	1	1	1	1	1	1	0	1	1	0
15:61584337-61584931	297	305	-	15.4592	TTCAGCACC	NA	NA	NA	NA	NA	NA	L_only	22	1	1	1	1	1	1	1	1	1	1	0	1	1	1	1	1	1	1	1	1	1	1	1
15:62066763-62067245	218	226	-	15.4592	TTCAGCACC	NA	NA	NA	NA	NA	NA	L_only	17	1	1	1	1	1	1	1	0	1	0	1	1	0	0	1	0	1	1	1	1	0	1	1
15:62462781-62463291	173	182	+	17.0918	GGACAGCGCC	NA	NA	NA	NA	NA	NA	R_only	2	0	0	0	0	0	0	0	0	0	0	0	1	0	0	0	0	0	1	0	0	0	0	0
15:63190583-63191223	356	365	-	16.3673	GGACAGCTCC	NA	NA	NA	NA	NA	NA	R_only	7	0	1	1	0	0	0	0	0	1	1	0	0	0	0	0	1	1	1	0	0	0	0	0
15:63870280-63871224	493	502	-	16.3673	GGACAGCTCC	NA	NA	NA	NA	NA	NA	R_only	23	1	1	1	1	1	1	1	1	1	1	1	1	1	1	1	1	1	1	1	1	1	1	1
15:64153569-64153898	79	87	+	15.4592	TTCAGCACC	NA	NA	NA	NA	NA	NA	L_only	2	0	0	0	0	0	0	0	0	0	0	1	0	0	0	0	0	0	0	0	0	0	1	0
15:65330928-65331616	234	242	-	15.4592	TTCAGCACC	NA	NA	NA	NA	NA	NA	L_only	22	1	1	1	0	1	1	1	1	1	1	1	1	1	1	1	1	1	1	1	1	1	1	1
15:65952200-65953303	179	188	+	16.3673	GGACAGCTCC	NA	NA	NA	NA	NA	NA	R_only	22	1	1	1	0	1	1	1	1	1	1	1	1	1	1	1	1	1	1	1	1	1	1	1
15:65952200-65953303	444	452	-	15.4592	TTCAGCACC	NA	NA	NA	NA	NA	NA	L_only	22	1	1	1	0	1	1	1	1	1	1	1	1	1	1	1	1	1	1	1	1	1	1	1
15:66004488-66005924	369	377	-	15.4592	TTCAGCACC	NA	NA	NA	NA	NA	NA	L_only	23	1	1	1	1	1	1	1	1	1	1	1	1	1	1	1	1	1	1	1	1	1	1	1
15:66628878-66629278	213	222	+	16.3673	GGACAGCTCC	NA	NA	NA	NA	NA	NA	R_only	4	0	0	0	0	0	0	0	0	0	0	0	0	0	0	0	1	1	1	0	0	1	0	0
15:66843920-66844416	250	259	+	16.3673	GGACAGCTCC	NA	NA	NA	NA	NA	NA	R_only	12	1	1	1	0	0	0	1	0	1	0	1	0	1	0	0	1	1	1	0	0	1	0	1
15:67820661-67821811	454	463	-	16.3673	GGACAGCTCC	471	479	-	15.4592	TTCAGCACC	7	Altered_gap	22	1	1	1	0	1	1	1	1	1	1	1	1	1	1	1	1	1	1	1	1	1	1	1
15:67824998-67825468	294	302	+	15.4592	TTCAGCACC	NA	NA	NA	NA	NA	NA	L_only	22	1	1	1	1	1	1	1	1	1	1	1	1	1	1	1	1	1	1	1	0	1	1	1
15:68053790-68054672	122	130	-	15.4592	TTCAGCACC	NA	NA	NA	NA	NA	NA	L_only	2	0	0	0	0	0	0	1	0	1	0	0	0	0	0	0	0	0	0	0	0	0	0	1
15:69056397-69057111	243	251	-	15.4592	TTCAGCACC	NA	NA	NA	NA	NA	NA	L_only	23	1	1	1	1	1	1	1	1	1	1	1	1	1	1	1	1	1	1	1	1	1	1	1
15:69087287-69087607	155	164	-	17.0918	GGACAGCGCC	NA	NA	NA	NA	NA	NA	R_only	3	0	0	1	0	0	0	0	0	0	0	0	0	0	0	0	0	0	1	0	0	1	0	0
15:69543710-69544030	146	155	-	16.3673	GGACAGCTCC	NA	NA	NA	NA	NA	NA	R_only	5	0	0	1	0	0	0	0	0	0	0	0	0	1	0	0	0	1	1	0	0	1	0	0
15:69919660-69920170	238	246	+	13.4694	ATCAGCACC	249	258	-	14.8265	GGACAGCTGC	2	Convergent	3	0	0	0	0	0	0	0	0	0	0	0	1	0	0	0	0	0	1	0	0	0	1	0
15:69972933-69973791	404	413	+	16.3673	GGACAGCTCC	NA	NA	NA	NA	NA	NA	R_only	23	1	1	1	1	1	1	1	1	1	1	1	1	1	1	1	1	1	1	1	1	1	1	1
15:71645518-71645774	120	129	-	16.3673	GGACAGCTCC	NA	NA	NA	NA	NA	NA	R_only	2	0	0	0	0	0	0	0	0	0	0	0	0	1	0	0	0	0	1	0	0	0	0	0
15:72277052-72277396	177	186	+	16.3673	GGACAGCTCC	NA	NA	NA	NA	NA	NA	R_only	3	0	0	0	0	0	0	0	0	0	0	0	0	0	0	1	1	0	1	0	0	0	0	0
15:72319319-72320100	321	329	+	15.4592	TTCAGCACC	NA	NA	NA	NA	NA	NA	L_only	23	1	1	1	1	1	1	1	1	1	1	1	1	1	1	1	1	1	1	1	1	1	1	1
15:73390989-73391943	880	888	+	13.6837	TCCAGCACC	895	904	-	14.5102	GGACAGAGCC	6	Convergent	20	0	1	1	1	1	0	1	0	1	1	1	1	1	1	1	1	1	1	1	1	1	1	1
15:73390989-73391943	305	314	+	16.3673	GGACAGCTCC	NA	NA	NA	NA	NA	NA	R_only	20	0	1	1	1	1	0	1	0	1	1	1	1	1	1	1	1	1	1	1	1	1	1	1
15:73691437-73691757	169	178	+	16.3673	GGACAGCTCC	NA	NA	NA	NA	NA	NA	R_only	3	0	0	0	0	0	0	0	0	0	0	0	0	0	1	0	0	0	1	0	0	1	0	0
15:73832583-73833139	275	284	+	16.3673	GGACAGCTCC	NA	NA	NA	NA	NA	NA	R_only	23	1	1	1	1	1	1	1	1	1	1	1	1	1	1	1	1	1	1	1	1	1	1	1
15:73851400-73852415	487	495	+	15.4592	TTCAGCACC	NA	NA	NA	NA	NA	NA	L_only	23	1	1	1	1	1	1	1	1	1	1	1	1	1	1	1	1	1	1	1	1	1	1	1
15:73899859-73900162	161	170	+	16.3673	GGACAGCTCC	NA	NA	NA	NA	NA	NA	R_only	7	0	0	1	0	0	0	0	0	0	0	0	0	1	1	0	1	1	1	0	0	1	0	0
15:74146206-74146965	273	281	-	15.4592	TTCAGCACC	NA	NA	NA	NA	NA	NA	L_only	12	0	1	1	0	0	1	0	0	1	0	0	0	1	0	1	1	1	1	1	0	1	1	0
15:74264781-74265790	457	465	-	15.4592	TTCAGCACC	NA	NA	NA	NA	NA	NA	L_only	23	1	1	1	1	1	1	1	1	1	1	1	1	1	1	1	1	1	1	1	1	1	1	1
15:74291029-74292137	622	630	+	15.4592	TTCAGCACC	NA	NA	NA	NA	NA	NA	L_only	22	1	1	1	0	1	1	1	1	1	1	1	1	1	1	1	1	1	1	1	1	1	1	1
15:74777285-74777859	64	73	+	16.3673	GGACAGCTCC	NA	NA	NA	NA	NA	NA	R_only	2	0	0	0	0	0	0	0	0	1	0	0	0	0	1	0	0	0	0	0	0	0	0	0
15:74826463-74827152	146	155	-	16.3673	GGACAGCTCC	NA	NA	NA	NA	NA	NA	R_only	23	1	1	1	1	1	1	1	1	1	1	1	1	1	1	1	1	1	1	1	1	1	1	1
15:74994539-74995746	859	868	+	16.3673	GGACAGCTCC	NA	NA	NA	NA	NA	NA	R_only	23	1	1	1	1	1	1	1	1	1	1	1	1	1	1	1	1	1	1	1	1	1	1	1
15:75019098-75019328	106	115	-	16.3673	GGACAGCTCC	NA	NA	NA	NA	NA	NA	R_only	2	0	0	0	0	0	0	0	0	1	0	0	0	0	0	0	1	0	0	0	0	0	0	0
15:75026904-75027148	105	113	+	15.4592	TTCAGCACC	NA	NA	NA	NA	NA	NA	L_only	2	0	0	0	0	0	0	0	0	0	0	0	0	0	0	0	1	0	1	0	0	0	0	0
15:75057978-75058618	287	296	+	16.3673	GGACAGCTCC	NA	NA	NA	NA	NA	NA	R_only	5	0	0	0	0	0	0	0	0	1	1	0	0	0	1	0	0	1	0	0	0	1	0	0
15:77637788-77638268	224	232	+	15.4592	TTCAGCACC	NA	NA	NA	NA	NA	NA	L_only	5	0	1	1	0	0	0	0	0	0	0	0	0	0	0	1	0	1	1	0	0	0	0	0
15:77708893-77709770	428	437	+	16.3673	GGACAGCTCC	NA	NA	NA	NA	NA	NA	R_only	23	1	1	1	1	1	1	1	1	1	1	1	1	1	1	1	1	1	1	1	1	1	1	1
15:77753054-77754277	404	412	-	15.4592	TTCAGCACC	NA	NA	NA	NA	NA	NA	L_only	23	1	1	1	1	1	1	1	1	1	1	1	1	1	1	1	1	1	1	1	1	1	1	1
15:77787758-77788158	202	211	-	16.3673	GGACAGCTCC	NA	NA	NA	NA	NA	NA	R_only	2	0	0	0	0	0	0	0	0	0	0	0	0	0	0	0	0	1	1	0	0	0	0	0
15:77804284-77804604	145	154	-	16.3673	GGACAGCTCC	NA	NA	NA	NA	NA	NA	R_only	3	0	0	0	0	0	0	0	0	0	0	1	0	0	0	0	0	1	0	0	0	1	0	0
15:77818577-77818897	141	150	-	16.3673	GGACAGCTCC	NA	NA	NA	NA	NA	NA	R_only	2	0	0	0	0	0	0	0	0	0	0	0	0	0	0	0	0	0	1	0	0	1	0	0
15:79099604-79100350	279	288	+	16.3673	GGACAGCTCC	NA	NA	NA	NA	NA	NA	R_only	23	1	1	1	1	1	1	1	1	1	1	1	1	1	1	1	1	1	1	1	1	1	1	1
15:79293923-79294563	331	339	+	15.4592	TTCAGCACC	NA	NA	NA	NA	NA	NA	L_only	19	1	1	1	1	1	0	1	0	1	1	0	1	1	0	1	1	1	1	1	1	1	1	1
15:79334672-79335072	207	216	-	16.3673	GGACAGCTCC	NA	NA	NA	NA	NA	NA	R_only	2	0	0	1	0	0	0	0	0	0	0	0	0	0	0	0	0	1	0	0	0	0	0	0
15:79738704-79739104	194	203	-	16.3673	GGACAGCTCC	NA	NA	NA	NA	NA	NA	R_only	3	0	0	0	0	0	0	0	0	0	0	0	0	0	0	0	0	1	1	0	0	1	0	0
15:80780082-80781099	704	713	+	16.3673	GGACAGCTCC	NA	NA	NA	NA	NA	NA	R_only	22	1	1	1	0	1	1	1	1	1	1	1	1	1	1	1	1	1	1	1	1	1	1	1
15:82662698-82663817	621	629	+	15.4592	TTCAGCACC	NA	NA	NA	NA	NA	NA	L_only	23	1	1	1	1	1	1	1	1	1	1	1	1	1	1	1	1	1	1	1	1	1	1	1
15:82709304-82710073	211	220	-	17.0918	GGACAGCGCC	NA	NA	NA	NA	NA	NA	R_only	23	1	1	1	1	1	1	1	1	1	1	1	1	1	1	1	1	1	1	1	1	1	1	1
15:83247898-83248167	129	138	-	16.3673	GGACAGCTCC	NA	NA	NA	NA	NA	NA	R_only	3	0	0	1	0	0	0	0	0	0	0	0	0	0	0	0	1	0	1	0	0	0	0	0
15:86138605-86139364	379	388	+	16.3673	GGACAGCTCC	NA	NA	NA	NA	NA	NA	R_only	13	0	1	1	0	1	0	1	0	1	0	0	1	1	0	1	0	1	1	1	0	1	0	1
15:86355627-86356457	352	360	+	15.4592	TTCAGCACC	NA	NA	NA	NA	NA	NA	L_only	19	0	0	1	0	1	1	1	1	1	1	1	1	1	1	1	1	1	1	1	0	1	1	1
15:86690574-86691050	240	248	-	15.4592	TTCAGCACC	NA	NA	NA	NA	NA	NA	L_only	19	0	1	1	0	1	1	1	1	1	1	0	1	1	1	1	1	1	1	1	0	1	1	1
15:87862800-87863818	583	591	-	15.4592	TTCAGCACC	NA	NA	NA	NA	NA	NA	L_only	23	1	1	1	1	1	1	1	1	1	1	1	1	1	1	1	1	1	1	1	1	1	1	1
15:88166227-88166975	328	336	-	15.4592	TTCAGCACC	NA	NA	NA	NA	NA	NA	L_only	23	1	1	1	1	1	1	1	1	1	1	1	1	1	1	1	1	1	1	1	1	1	1	1
15:88605282-88606335	530	538	+	15.4592	TTCAGCACC	546	555	+	17.0918	GGACAGCGCC	7	Altered_gap	22	1	1	1	0	1	1	1	1	1	1	1	1	1	1	1	1	1	1	1	1	1	1	1
15:88727434-88728074	279	288	-	16.3673	GGACAGCTCC	NA	NA	NA	NA	NA	NA	R_only	17	1	1	1	0	1	0	1	0	1	1	1	0	0	1	1	1	1	1	0	1	1	1	1
15:89419113-89420254	438	447	-	16.3673	GGACAGCTCC	455	463	-	15.4592	TTCAGCACC	7	Altered_gap	23	1	1	1	1	1	1	1	1	1	1	1	1	1	1	1	1	1	1	1	1	1	1	1
15:90233267-90234076	335	344	+	17.0918	GGACAGCGCC	NA	NA	NA	NA	NA	NA	R_only	3	0	0	1	0	0	0	0	0	0	0	0	0	1	0	0	1	0	1	0	0	0	0	1
15:90551441-90551752	166	174	+	15.4592	TTCAGCACC	NA	NA	NA	NA	NA	NA	L_only	2	0	0	0	0	0	0	0	0	0	0	0	0	0	0	0	1	0	1	0	0	0	0	0
15:92232307-92232571	113	122	+	16.3673	GGACAGCTCC	NA	NA	NA	NA	NA	NA	R_only	2	0	0	0	0	1	0	0	0	0	0	0	0	0	0	0	0	0	1	0	0	0	0	0
15:93060616-93061016	212	221	+	16.3673	GGACAGCTCC	NA	NA	NA	NA	NA	NA	R_only	3	0	0	0	0	0	0	0	0	0	0	0	0	0	1	0	0	1	0	0	0	1	0	0
15:93170267-93170783	255	264	-	16.3673	GGACAGCTCC	NA	NA	NA	NA	NA	NA	R_only	15	1	1	1	0	1	0	0	0	1	0	1	1	0	1	1	1	1	1	0	0	1	1	1
15:94680686-94680952	129	138	-	16.3673	GGACAGCTCC	NA	NA	NA	NA	NA	NA	R_only	3	0	0	1	0	0	0	0	0	0	0	0	0	0	0	1	0	0	1	0	0	0	0	0
15:94966191-94966535	151	159	+	15.4592	TTCAGCACC	NA	NA	NA	NA	NA	NA	L_only	4	0	0	1	0	0	0	0	0	0	0	0	0	0	0	1	1	0	1	0	0	0	0	0
15:97223737-97224217	56	64	+	15.4592	TTCAGCACC	NA	NA	NA	NA	NA	NA	L_only	2	0	1	0	0	0	0	0	0	0	0	0	0	0	0	1	0	0	0	0	0	0	0	0
15:99051238-99051666	223	232	+	16.3673	GGACAGCTCC	NA	NA	NA	NA	NA	NA	R_only	2	0	0	0	0	0	0	0	0	1	0	0	0	0	0	0	0	0	0	0	0	1	0	0
15:99385117-99385757	311	320	-	16.3673	GGACAGCTCC	NA	NA	NA	NA	NA	NA	R_only	8	0	0	1	0	0	0	1	0	0	1	0	0	0	0	0	1	1	1	0	1	0	0	1
16:10894797-10896137	356	364	-	15.4592	TTCAGCACC	NA	NA	NA	NA	NA	NA	L_only	23	1	1	1	1	1	1	1	1	1	1	1	1	1	1	1	1	1	1	1	1	1	1	1
16:1188131-1189396	744	752	+	15.4592	TTCAGCACC	NA	NA	NA	NA	NA	NA	L_only	22	1	1	1	0	1	1	1	1	1	1	1	1	1	1	1	1	1	1	1	1	1	1	1
16:11976387-11976740	146	155	+	14.6837	GGACAGCGAC	205	213	+	13.4796	CTCAGCACC	49	Flipped	2	0	0	1	0	0	0	0	0	0	0	0	0	0	0	0	1	0	0	0	0	0	0	0
16:12199355-12200042	287	296	-	16.3673	GGACAGCTCC	NA	NA	NA	NA	NA	NA	R_only	23	1	1	1	1	1	1	1	1	1	1	1	1	1	1	1	1	1	1	1	1	1	1	1
16:1223037-1223437	182	191	-	16.3673	GGACAGCTCC	NA	NA	NA	NA	NA	NA	R_only	5	1	0	1	0	0	0	0	0	0	0	0	0	0	0	0	1	1	1	0	0	0	0	0
16:12661469-12662346	444	452	-	15.4592	TTCAGCACC	NA	NA	NA	NA	NA	NA	L_only	22	1	1	1	0	1	1	1	1	1	1	1	1	1	1	1	1	1	1	1	1	1	1	1
16:12927508-12928064	276	284	-	15.4592	TTCAGCACC	NA	NA	NA	NA	NA	NA	L_only	18	0	1	1	1	1	1	1	0	1	1	0	1	1	0	1	1	1	1	1	0	1	1	1
16:13291819-13292635	328	336	-	15.4592	TTCAGCACC	NA	NA	NA	NA	NA	NA	L_only	21	1	1	1	1	1	1	1	1	1	1	0	1	1	0	1	1	1	1	1	1	1	1	1
16:14047084-14047564	239	248	+	16.3673	GGACAGCTCC	NA	NA	NA	NA	NA	NA	R_only	13	1	1	1	0	0	0	1	0	1	0	1	0	1	1	1	1	1	1	0	0	1	0	0
16:14545530-14546251	236	244	+	15.4592	TTCAGCACC	NA	NA	NA	NA	NA	NA	L_only	2	0	0	0	0	0	0	1	0	0	0	0	0	0	0	0	0	0	0	0	0	0	0	1
16:14935055-14935445	144	152	-	13.6837	TCCAGCACC	183	192	+	16.3673	GGACAGCTCC	30	Divergent	4	0	0	0	0	1	0	0	0	1	0	0	0	0	0	0	1	0	0	0	1	0	0	0
16:15765735-15766291	263	272	-	16.3673	GGACAGCTCC	NA	NA	NA	NA	NA	NA	R_only	20	1	1	1	0	1	1	1	0	1	1	1	0	1	1	1	1	1	1	1	1	1	1	1
16:16797188-16797894	260	268	-	15.4592	TTCAGCACC	NA	NA	NA	NA	NA	NA	L_only	21	0	1	1	1	1	1	1	1	1	1	0	1	1	1	1	1	1	1	1	1	1	1	1
16:17084048-17084689	289	297	-	15.4592	TTCAGCACC	NA	NA	NA	NA	NA	NA	L_only	21	0	1	1	1	1	1	1	1	1	1	0	1	1	1	1	1	1	1	1	1	1	1	1
16:17149451-17150536	614	622	+	15.4592	TTCAGCACC	NA	NA	NA	NA	NA	NA	L_only	23	1	1	1	1	1	1	1	1	1	1	1	1	1	1	1	1	1	1	1	1	1	1	1
16:173954-175145	495	503	-	15.4592	TTCAGCACC	NA	NA	NA	NA	NA	NA	L_only	20	1	1	1	1	1	0	1	0	1	1	1	1	1	1	1	1	1	1	1	1	1	1	1
16:17562407-17562927	247	255	+	15.4592	TTCAGCACC	NA	NA	NA	NA	NA	NA	L_only	17	0	1	1	1	1	1	1	0	1	1	0	1	1	0	1	1	1	1	0	1	1	1	0
16:17783854-17784750	421	429	-	15.4592	TTCAGCACC	NA	NA	NA	NA	NA	NA	L_only	23	1	1	1	1	1	1	1	1	1	1	1	1	1	1	1	1	1	1	1	1	1	1	1
16:180306-180815	184	193	-	17.0918	GGACAGCGCC	NA	NA	NA	NA	NA	NA	R_only	8	0	0	0	0	0	0	0	1	1	0	1	0	1	1	0	1	0	1	0	0	1	0	0
16:19307325-19308220	472	480	+	15.4592	TTCAGCACC	NA	NA	NA	NA	NA	NA	L_only	23	1	1	1	1	1	1	1	1	1	1	1	1	1	1	1	1	1	1	1	1	1	1	1
16:20022949-20023777	453	461	+	15.4592	TTCAGCACC	NA	NA	NA	NA	NA	NA	L_only	23	1	1	1	1	1	1	1	1	1	1	1	1	1	1	1	1	1	1	1	1	1	1	1
16:20675867-20676889	410	418	+	15.4592	TTCAGCACC	NA	NA	NA	NA	NA	NA	L_only	2	0	0	0	0	0	0	0	0	0	1	0	0	0	0	0	0	0	1	0	0	0	0	0
16:21261187-21261793	395	404	-	16.3673	GGACAGCTCC	NA	NA	NA	NA	NA	NA	R_only	2	0	0	0	0	0	0	1	0	0	0	0	0	0	0	0	1	0	0	0	0	0	0	0
16:22192253-22193484	831	839	-	15.4592	TTCAGCACC	NA	NA	NA	NA	NA	NA	L_only	6	0	1	1	0	0	0	1	0	1	1	0	0	0	0	0	1	0	0	1	0	0	0	0
16:22812874-22813669	443	452	+	16.3673	GGACAGCTCC	NA	NA	NA	NA	NA	NA	R_only	23	1	1	1	1	1	1	1	1	1	1	1	1	1	1	1	1	1	1	1	1	1	1	1
16:22933059-22933459	215	224	-	16.3673	GGACAGCTCC	NA	NA	NA	NA	NA	NA	R_only	5	0	0	0	0	0	0	0	0	0	0	0	0	0	1	1	0	1	1	0	0	1	0	0
16:23026002-23027328	956	964	+	15.4592	TTCAGCACC	NA	NA	NA	NA	NA	NA	L_only	22	1	1	1	0	1	1	1	1	1	1	1	1	1	1	1	1	1	1	1	1	1	1	1
16:24178273-24179004	422	431	+	17.0918	GGACAGCGCC	NA	NA	NA	NA	NA	NA	R_only	23	1	1	1	1	1	1	1	1	1	1	1	1	1	1	1	1	1	1	1	1	1	1	1
16:24255500-24256664	511	520	-	16.3673	GGACAGCTCC	NA	NA	NA	NA	NA	NA	R_only	23	1	1	1	1	1	1	1	1	1	1	1	1	1	1	1	1	1	1	1	1	1	1	1
16:24255500-24256664	582	591	-	16.3673	GGACAGCTCC	593	601	+	15.4592	TTCAGCACC	1	Divergent	23	1	1	1	1	1	1	1	1	1	1	1	1	1	1	1	1	1	1	1	1	1	1	1
16:2426608-2427008	195	204	+	17.0918	GGACAGCGCC	NA	NA	NA	NA	NA	NA	R_only	3	0	0	1	0	0	0	0	0	0	0	0	0	0	0	1	0	1	0	0	0	0	0	0
16:2455256-2455656	197	206	-	16.3673	GGACAGCTCC	NA	NA	NA	NA	NA	NA	R_only	3	0	0	0	0	0	0	0	0	0	0	0	0	0	0	0	0	1	1	0	0	1	0	0
16:25746865-25747842	474	482	+	15.4592	TTCAGCACC	492	501	+	16.3673	GGACAGCTCC	9	Altered_gap	23	1	1	1	1	1	1	1	1	1	1	1	1	1	1	1	1	1	1	1	1	1	1	1
16:26396762-26397584	248	256	-	15.4592	TTCAGCACC	NA	NA	NA	NA	NA	NA	L_only	15	0	1	1	0	1	1	1	0	1	1	0	1	0	0	1	1	1	1	1	0	1	1	0
16:27920991-27921809	240	248	+	15.4592	TTCAGCACC	NA	NA	NA	NA	NA	NA	L_only	19	1	1	1	0	1	0	1	1	1	1	1	1	1	0	1	1	1	1	1	1	1	1	0
16:28081404-28081690	160	168	+	15.4592	TTCAGCACC	NA	NA	NA	NA	NA	NA	L_only	3	0	0	1	0	0	0	0	0	0	0	0	0	0	0	0	1	0	1	0	0	0	0	0
16:28303866-28304711	458	467	-	15.898	GGACAGCACC	476	484	-	15.4592	TTCAGCACC	8	Altered_gap	22	1	1	1	0	1	1	1	1	1	1	1	1	1	1	1	1	1	1	1	1	1	1	1
16:2838816-2839758	281	290	+	17.0918	GGACAGCGCC	NA	NA	NA	NA	NA	NA	R_only	3	0	0	0	0	0	0	0	0	0	1	1	0	0	0	0	0	0	1	0	0	0	0	0
16:2860882-2861885	483	492	-	17.0918	GGACAGCGCC	NA	NA	NA	NA	NA	NA	R_only	22	1	1	1	1	1	1	1	1	1	1	1	1	1	1	1	1	1	1	1	0	1	1	1
16:29082304-29082860	231	240	+	16.3673	GGACAGCTCC	NA	NA	NA	NA	NA	NA	R_only	8	0	1	0	0	0	0	1	0	0	0	0	0	1	0	1	0	1	1	1	1	0	0	0
16:29323759-29324399	251	260	-	16.3673	GGACAGCTCC	NA	NA	NA	NA	NA	NA	R_only	4	0	0	0	0	0	0	0	0	1	1	0	0	0	0	0	1	0	1	0	0	0	0	0
16:2966572-2967084	366	375	+	17.0918	GGACAGCGCC	NA	NA	NA	NA	NA	NA	R_only	5	0	0	0	0	1	0	0	0	0	0	0	1	0	0	0	0	1	1	0	0	0	1	0
16:29812137-29812777	162	171	-	16.3673	GGACAGCTCC	NA	NA	NA	NA	NA	NA	R_only	6	0	0	0	0	0	0	0	0	0	1	0	0	1	0	0	1	0	1	0	0	1	1	0
16:29897990-29898685	262	271	+	17.0918	GGACAGCGCC	NA	NA	NA	NA	NA	NA	R_only	23	1	1	1	1	1	1	1	1	1	1	1	1	1	1	1	1	1	1	1	1	1	1	1
16:29899414-29900726	665	673	+	15.4592	TTCAGCACC	684	693	+	16.3673	GGACAGCTCC	10	Altered_gap	23	1	1	1	1	1	1	1	1	1	1	1	1	1	1	1	1	1	1	1	1	1	1	1
16:30028195-30029275	541	549	-	15.4592	TTCAGCACC	NA	NA	NA	NA	NA	NA	L_only	23	1	1	1	1	1	1	1	1	1	1	1	1	1	1	1	1	1	1	1	1	1	1	1
16:3028163-3028507	291	300	+	16.3673	GGACAGCTCC	NA	NA	NA	NA	NA	NA	R_only	2	0	0	0	0	0	0	0	0	0	0	1	0	0	0	0	1	0	0	0	0	0	0	0
16:31042642-31043754	440	449	+	17.0918	GGACAGCGCC	NA	NA	NA	NA	NA	NA	R_only	6	0	0	0	0	1	0	0	0	1	0	0	0	0	0	0	1	1	1	0	0	0	0	1
16:31640266-31640666	184	193	-	16.3673	GGACAGCTCC	NA	NA	NA	NA	NA	NA	R_only	5	0	0	0	0	0	0	0	0	0	0	1	0	0	0	1	1	1	0	0	0	1	0	0
16:35523402-35523802	168	177	+	16.3673	GGACAGCTCC	NA	NA	NA	NA	NA	NA	R_only	2	0	0	0	0	0	0	0	0	0	0	0	0	0	0	1	0	1	0	0	0	0	0	0
16:444007-444269	144	153	+	17.0918	GGACAGCGCC	NA	NA	NA	NA	NA	NA	R_only	2	0	0	0	0	0	0	0	0	0	0	0	0	0	0	0	1	0	1	0	0	0	0	0
16:46967486-46967751	136	145	+	16.3673	GGACAGCTCC	NA	NA	NA	NA	NA	NA	R_only	3	0	0	1	0	0	0	0	0	0	0	0	0	0	0	0	1	0	1	0	0	0	0	0
16:4734032-4734875	290	299	+	16.3673	GGACAGCTCC	NA	NA	NA	NA	NA	NA	R_only	21	1	1	1	1	1	1	1	0	1	1	1	1	1	1	1	1	1	1	1	0	1	1	1
16:47787552-47788351	354	362	-	15.4592	TTCAGCACC	NA	NA	NA	NA	NA	NA	L_only	23	1	1	1	1	1	1	1	1	1	1	1	1	1	1	1	1	1	1	1	1	1	1	1
16:47970144-47970966	369	377	-	15.4592	TTCAGCACC	NA	NA	NA	NA	NA	NA	L_only	23	1	1	1	1	1	1	1	1	1	1	1	1	1	1	1	1	1	1	1	1	1	1	1
16:48113054-48113454	199	208	+	16.3673	GGACAGCTCC	NA	NA	NA	NA	NA	NA	R_only	2	0	0	0	0	0	0	0	0	0	0	0	0	1	0	0	0	1	0	0	0	0	0	0
16:48719983-48720807	485	494	+	16.3673	GGACAGCTCC	NA	NA	NA	NA	NA	NA	R_only	23	1	1	1	1	1	1	1	1	1	1	1	1	1	1	1	1	1	1	1	1	1	1	1
16:48850030-48850609	268	276	-	15.4592	TTCAGCACC	NA	NA	NA	NA	NA	NA	L_only	23	1	1	1	1	1	1	1	1	1	1	1	1	1	1	1	1	1	1	1	1	1	1	1
16:48895059-48895811	274	283	-	16.3673	GGACAGCTCC	NA	NA	NA	NA	NA	NA	R_only	20	1	1	1	0	1	1	1	1	1	1	1	1	1	0	1	1	1	1	1	1	1	1	0
16:49280235-49281047	266	274	-	15.4592	TTCAGCACC	NA	NA	NA	NA	NA	NA	L_only	23	1	1	1	1	1	1	1	1	1	1	1	1	1	1	1	1	1	1	1	1	1	1	1
16:49345644-49346362	364	372	+	15.4592	TTCAGCACC	NA	NA	NA	NA	NA	NA	L_only	23	1	1	1	1	1	1	1	1	1	1	1	1	1	1	1	1	1	1	1	1	1	1	1
16:50887975-50888615	319	328	-	16.3673	GGACAGCTCC	NA	NA	NA	NA	NA	NA	R_only	5	0	0	1	0	1	0	0	0	0	1	0	0	0	0	0	0	1	1	0	0	0	0	0
16:5176440-5177164	242	250	+	15.4592	TTCAGCACC	252	261	+	16.3673	GGACAGCTCC	1	Altered_gap	21	1	1	1	1	1	1	1	0	1	1	1	1	0	1	1	1	1	1	1	1	1	1	1
16:5228261-5229045	269	277	-	15.4592	TTCAGCACC	NA	NA	NA	NA	NA	NA	L_only	20	1	1	1	1	1	1	1	1	1	1	1	1	0	0	1	1	1	1	1	1	1	1	0
16:52624912-52625206	98	106	-	15.4592	TTCAGCACC	NA	NA	NA	NA	NA	NA	L_only	3	0	0	0	0	0	0	0	0	0	0	0	0	0	1	0	0	0	1	0	0	1	0	0
16:528729-529125	83	91	-	15.4592	TTCAGCACC	NA	NA	NA	NA	NA	NA	L_only	3	0	0	0	0	0	0	0	0	0	0	0	0	0	1	0	1	0	0	0	0	1	0	0
16:53831959-53832360	180	188	+	15.4592	TTCAGCACC	NA	NA	NA	NA	NA	NA	L_only	6	0	0	1	0	0	0	0	0	1	0	0	0	1	0	0	1	1	1	0	0	0	0	0
16:54687053-54687379	212	220	-	15.4592	TTCAGCACC	NA	NA	NA	NA	NA	NA	L_only	2	0	0	0	0	0	0	0	0	0	0	0	0	0	0	0	0	0	1	0	0	1	0	0
16:55168089-55168645	328	336	+	15.4592	TTCAGCACC	NA	NA	NA	NA	NA	NA	L_only	5	0	0	1	0	0	0	0	0	1	0	0	0	0	0	0	1	0	1	1	0	0	0	0
16:56013620-56014621	525	534	+	16.3673	GGACAGCTCC	NA	NA	NA	NA	NA	NA	R_only	22	1	1	1	0	1	1	1	1	1	1	1	1	1	1	1	1	1	1	1	1	1	1	1
16:56192908-56193679	251	259	-	15.4592	TTCAGCACC	NA	NA	NA	NA	NA	NA	L_only	20	1	1	1	1	1	0	1	1	1	1	1	1	1	0	1	1	1	1	1	0	1	1	1
16:56194029-56194786	458	467	+	17.0918	GGACAGCGCC	NA	NA	NA	NA	NA	NA	R_only	22	1	1	1	1	1	1	1	1	1	1	1	1	1	1	1	1	1	1	1	0	1	1	1
16:57030460-57031100	280	288	-	15.4592	TTCAGCACC	NA	NA	NA	NA	NA	NA	L_only	14	0	1	1	0	0	0	1	0	1	1	0	0	1	0	1	1	1	1	1	0	1	1	1
16:57402151-57402997	260	268	-	15.4592	TTCAGCACC	NA	NA	NA	NA	NA	NA	L_only	22	1	1	1	1	1	1	1	0	1	1	1	1	1	1	1	1	1	1	1	1	1	1	1
16:57797246-57797536	128	137	+	16.3673	GGACAGCTCC	NA	NA	NA	NA	NA	NA	R_only	2	0	0	0	0	0	0	1	0	0	0	0	0	0	0	0	0	0	1	0	0	0	0	0
16:59164333-59165046	332	340	-	15.4592	TTCAGCACC	NA	NA	NA	NA	NA	NA	L_only	23	1	1	1	1	1	1	1	1	1	1	1	1	1	1	1	1	1	1	1	1	1	1	1
16:59397465-59398197	318	326	+	15.4592	TTCAGCACC	NA	NA	NA	NA	NA	NA	L_only	7	0	0	0	0	0	0	0	0	1	1	0	1	0	1	0	0	0	1	1	0	1	0	0
16:6016504-6017305	261	269	+	15.4592	TTCAGCACC	NA	NA	NA	NA	NA	NA	L_only	18	1	1	1	1	1	0	1	1	1	1	1	1	0	0	1	1	1	1	1	0	1	0	1
16:61943051-61943561	209	217	+	15.4592	TTCAGCACC	NA	NA	NA	NA	NA	NA	L_only	5	0	0	1	0	0	0	0	0	1	0	0	1	0	0	0	0	0	1	0	0	1	0	0
16:61943051-61943561	233	241	+	15.4592	TTCAGCACC	NA	NA	NA	NA	NA	NA	L_only	5	0	0	1	0	0	0	0	0	1	0	0	1	0	0	0	0	0	1	0	0	1	0	0
16:64437683-64438017	160	169	+	16.3673	GGACAGCTCC	NA	NA	NA	NA	NA	NA	R_only	5	0	0	0	0	1	0	1	0	0	0	0	0	1	0	0	0	0	1	0	0	1	0	0
16:66961009-66961568	190	199	-	17.0918	GGACAGCGCC	236	244	-	15.4592	TTCAGCACC	36	Altered_gap	8	0	0	1	0	0	0	0	0	1	0	0	0	1	1	0	1	0	1	1	0	1	0	0
16:67168809-67169585	281	290	-	16.3673	GGACAGCTCC	NA	NA	NA	NA	NA	NA	R_only	16	0	1	1	0	1	1	1	0	1	1	0	1	1	0	1	1	1	1	0	0	1	1	1
16:67659714-67660775	895	903	+	15.4592	TTCAGCACC	NA	NA	NA	NA	NA	NA	L_only	5	0	0	1	0	0	0	1	0	0	0	0	0	0	0	0	0	1	0	0	0	1	1	0
16:67734541-67735095	137	146	-	16.3673	GGACAGCTCC	NA	NA	NA	NA	NA	NA	R_only	2	0	0	0	0	0	0	0	0	0	0	0	0	0	0	0	0	1	1	0	0	0	0	0
16:7013687-7014489	471	479	-	15.4592	TTCAGCACC	NA	NA	NA	NA	NA	NA	L_only	23	1	1	1	1	1	1	1	1	1	1	1	1	1	1	1	1	1	1	1	1	1	1	1
16:71201477-71201749	156	164	-	15.4592	TTCAGCACC	NA	NA	NA	NA	NA	NA	L_only	2	0	0	1	0	0	0	0	0	0	0	0	0	0	0	0	0	0	1	0	0	0	0	0
16:71315823-71316621	536	545	+	16.3673	GGACAGCTCC	NA	NA	NA	NA	NA	NA	R_only	23	1	1	1	1	1	1	1	1	1	1	1	1	1	1	1	1	1	1	1	1	1	1	1
16:71353700-71354020	150	159	-	16.3673	GGACAGCTCC	NA	NA	NA	NA	NA	NA	R_only	3	0	0	1	0	0	0	0	0	0	0	0	0	0	0	0	0	0	1	0	0	1	0	0
16:72093157-72094414	286	295	+	16.3673	GGACAGCTCC	NA	NA	NA	NA	NA	NA	R_only	9	0	0	0	0	1	1	1	0	1	1	0	0	0	0	0	1	1	1	0	0	0	1	1
16:72205128-72205518	237	246	+	16.3673	GGACAGCTCC	NA	NA	NA	NA	NA	NA	R_only	2	0	0	0	0	0	0	0	0	1	0	0	0	0	0	0	0	0	1	0	0	0	0	0
16:72975937-72976742	308	317	+	17.0918	GGACAGCGCC	NA	NA	NA	NA	NA	NA	R_only	12	0	1	1	0	0	0	1	0	1	0	0	0	1	1	1	0	1	1	1	0	1	0	1
16:73841391-73841714	139	147	+	15.4592	TTCAGCACC	NA	NA	NA	NA	NA	NA	L_only	5	0	0	1	0	0	0	1	0	0	0	0	0	0	0	1	0	0	1	0	0	1	0	0
16:74723100-74723740	355	364	+	16.3673	GGACAGCTCC	NA	NA	NA	NA	NA	NA	R_only	3	0	0	0	0	0	0	0	0	0	1	0	0	0	0	0	1	1	0	0	0	0	0	0
16:7492044-7492654	264	272	-	15.4592	TTCAGCACC	NA	NA	NA	NA	NA	NA	L_only	13	0	1	1	0	1	0	1	0	1	1	0	1	0	0	1	1	1	1	1	0	1	0	0
16:75464182-75464942	167	176	+	17.0918	GGACAGCGCC	NA	NA	NA	NA	NA	NA	R_only	3	0	0	0	0	0	0	0	0	0	0	1	0	0	1	1	0	0	0	0	0	0	0	1
16:75517100-75517392	38	47	+	17.0918	GGACAGCGCC	NA	NA	NA	NA	NA	NA	R_only	2	0	0	0	0	0	0	1	0	0	0	0	0	0	0	0	1	0	0	0	0	0	0	0
16:77974858-77975661	260	269	-	14.6837	GGACAGCGAC	278	286	-	13.6837	TCCAGCACC	8	Altered_gap	23	1	1	1	1	1	1	1	1	1	1	1	1	1	1	1	1	1	1	1	1	1	1	1
16:78045693-78046631	442	451	-	17.0918	GGACAGCGCC	462	470	-	15.4592	TTCAGCACC	10	Altered_gap	22	1	1	1	0	1	1	1	1	1	1	1	1	1	1	1	1	1	1	1	1	1	1	1
16:8026163-8027118	468	476	+	15.4592	TTCAGCACC	485	494	+	16.3673	GGACAGCTCC	8	Altered_gap	23	1	1	1	1	1	1	1	1	1	1	1	1	1	1	1	1	1	1	1	1	1	1	1
16:81451717-81452437	356	364	-	15.4592	TTCAGCACC	NA	NA	NA	NA	NA	NA	L_only	2	0	0	0	0	0	0	1	0	0	1	0	0	0	0	0	0	0	0	0	0	0	0	0
16:81738488-81738720	126	134	-	15.4592	TTCAGCACC	NA	NA	NA	NA	NA	NA	L_only	2	0	0	0	0	0	0	0	0	0	0	0	0	0	0	0	1	0	0	0	0	0	1	0
16:82777704-82778059	171	180	+	16.3673	GGACAGCTCC	NA	NA	NA	NA	NA	NA	R_only	6	0	0	1	0	1	0	0	0	0	0	0	0	1	0	1	0	0	1	0	0	1	0	0
16:82859600-82860356	241	250	-	16.3673	GGACAGCTCC	NA	NA	NA	NA	NA	NA	R_only	19	0	1	1	1	1	1	1	1	1	1	0	1	1	1	1	1	1	1	0	0	1	1	1
16:82936381-82936637	138	146	-	15.4592	TTCAGCACC	NA	NA	NA	NA	NA	NA	L_only	2	0	0	0	0	0	0	0	0	0	0	0	0	1	0	0	0	0	1	0	0	0	0	0
16:8309315-8309575	127	136	-	16.3673	GGACAGCTCC	NA	NA	NA	NA	NA	NA	R_only	3	0	0	1	0	0	0	0	0	0	0	0	0	0	0	0	1	0	1	0	0	0	0	0
16:83199892-83200236	163	172	+	17.0918	GGACAGCGCC	195	203	-	13.4694	ATCAGCACC	22	Convergent	4	0	0	0	0	1	0	0	0	0	0	0	0	1	0	1	0	0	1	0	0	0	0	0
16:83419885-83420812	528	537	+	16.3673	GGACAGCTCC	NA	NA	NA	NA	NA	NA	R_only	23	1	1	1	1	1	1	1	1	1	1	1	1	1	1	1	1	1	1	1	1	1	1	1
16:8346102-8346987	332	340	-	13.6837	TCCAGCACC	390	399	-	15.898	GGACAGCACC	49	Flipped	23	1	1	1	1	1	1	1	1	1	1	1	1	1	1	1	1	1	1	1	1	1	1	1
16:8346102-8346987	390	399	-	15.898	GGACAGCACC	409	417	-	15.4592	TTCAGCACC	9	Altered_gap	23	1	1	1	1	1	1	1	1	1	1	1	1	1	1	1	1	1	1	1	1	1	1	1
16:83701221-83702169	499	507	+	15.4592	TTCAGCACC	NA	NA	NA	NA	NA	NA	L_only	22	1	1	1	0	1	1	1	1	1	1	1	1	1	1	1	1	1	1	1	1	1	1	1
16:84489533-84489801	144	153	+	16.3673	GGACAGCTCC	NA	NA	NA	NA	NA	NA	R_only	2	0	0	1	0	0	0	0	0	0	0	0	0	0	0	0	0	0	1	0	0	0	0	0
16:85036464-85037304	311	320	+	16.3673	GGACAGCTCC	NA	NA	NA	NA	NA	NA	R_only	12	0	0	1	0	1	0	0	0	1	1	0	1	1	0	1	1	1	1	1	0	0	0	1
16:85621858-85622484	363	372	+	16.3673	GGACAGCTCC	NA	NA	NA	NA	NA	NA	R_only	6	0	0	0	1	0	0	1	0	0	0	0	0	0	0	1	0	1	0	1	0	0	0	1
16:85718842-85719098	12	20	+	15.4592	TTCAGCACC	NA	NA	NA	NA	NA	NA	L_only	2	0	0	0	0	0	0	0	0	0	0	0	0	0	0	0	1	0	1	0	0	0	0	0
16:8642811-8643201	173	182	+	16.3673	GGACAGCTCC	NA	NA	NA	NA	NA	NA	R_only	2	0	0	0	0	0	0	0	0	1	0	0	0	0	0	0	0	0	1	0	0	0	0	0
16:86481788-86482188	203	212	-	16.3673	GGACAGCTCC	NA	NA	NA	NA	NA	NA	R_only	4	0	0	0	0	0	0	0	0	0	0	0	0	0	0	1	0	1	1	0	0	1	0	0
16:8667500-8667996	232	241	+	17.0918	GGACAGCGCC	NA	NA	NA	NA	NA	NA	R_only	19	1	1	1	0	1	1	1	0	1	1	0	1	1	0	1	1	1	1	1	1	1	1	1
16:86714101-86714817	252	261	+	14.6837	GGACAGCGAC	263	271	-	13.8571	TTCAGGACC	1	Convergent	20	1	1	1	0	1	0	1	0	1	1	1	1	1	1	1	1	1	1	1	1	1	1	1
16:87263554-87264395	312	321	-	17.0918	GGACAGCGCC	331	339	+	14.551	GTCAGCACC	9	Divergent	19	1	1	1	0	1	1	1	0	1	1	0	1	1	1	1	1	1	1	0	1	1	1	1
16:87263554-87264395	312	321	-	17.0918	GGACAGCGCC	349	357	+	14.551	GTCAGCACC	27	Divergent	19	1	1	1	0	1	1	1	0	1	1	0	1	1	1	1	1	1	1	0	1	1	1	1
16:87493832-87494605	279	287	-	15.4592	TTCAGCACC	NA	NA	NA	NA	NA	NA	L_only	19	0	1	1	1	1	1	1	0	1	1	1	1	1	1	1	1	1	1	1	0	1	0	1
16:87607888-87609032	702	710	+	15.4592	TTCAGCACC	NA	NA	NA	NA	NA	NA	L_only	23	1	1	1	1	1	1	1	1	1	1	1	1	1	1	1	1	1	1	1	1	1	1	1
16:87870384-87871335	832	841	-	16.3673	GGACAGCTCC	NA	NA	NA	NA	NA	NA	R_only	2	0	0	0	0	0	0	0	0	0	0	0	0	0	0	0	0	1	0	0	0	0	0	1
16:88438931-88439699	277	285	-	15.4592	TTCAGCACC	NA	NA	NA	NA	NA	NA	L_only	18	1	0	1	1	1	0	1	0	1	1	1	1	1	0	1	1	1	1	1	0	1	1	1
16:88493301-88494157	363	372	-	16.3673	GGACAGCTCC	NA	NA	NA	NA	NA	NA	R_only	3	0	0	0	0	0	0	0	0	0	1	0	0	0	0	0	1	0	1	0	0	0	0	0
16:88493301-88494157	223	232	-	16.3673	GGACAGCTCC	NA	NA	NA	NA	NA	NA	R_only	3	0	0	0	0	0	0	0	0	0	1	0	0	0	0	0	1	0	1	0	0	0	0	0
16:88493301-88494157	163	172	-	16.3673	GGACAGCTCC	NA	NA	NA	NA	NA	NA	R_only	3	0	0	0	0	0	0	0	0	0	1	0	0	0	0	0	1	0	1	0	0	0	0	0
16:88493301-88494157	123	132	-	16.3673	GGACAGCTCC	NA	NA	NA	NA	NA	NA	R_only	3	0	0	0	0	0	0	0	0	0	1	0	0	0	0	0	1	0	1	0	0	0	0	0
16:88560286-88561671	617	626	+	16.3673	GGACAGCTCC	647	655	-	15.4592	TTCAGCACC	20	Convergent	23	1	1	1	1	1	1	1	1	1	1	1	1	1	1	1	1	1	1	1	1	1	1	1
16:89004206-89004962	465	474	-	16.3673	GGACAGCTCC	NA	NA	NA	NA	NA	NA	R_only	2	0	0	0	0	0	1	0	0	0	1	0	0	0	0	0	1	0	0	0	0	0	0	0
16:89009250-89010557	383	391	-	15.4592	TTCAGCACC	NA	NA	NA	NA	NA	NA	L_only	23	1	1	1	1	1	1	1	1	1	1	1	1	1	1	1	1	1	1	1	1	1	1	1
16:89565512-89565914	56	64	+	15.4592	TTCAGCACC	NA	NA	NA	NA	NA	NA	L_only	2	0	0	1	0	0	0	0	0	0	0	0	0	0	0	1	0	0	0	0	0	0	0	0
16:89828440-89828894	171	180	-	16.3673	GGACAGCTCC	189	197	-	15.4592	TTCAGCACC	8	Altered_gap	22	1	1	1	1	1	1	1	1	1	1	1	1	1	1	1	1	1	1	1	0	1	1	1
17:10286295-10287004	251	260	-	16.3673	GGACAGCTCC	NA	NA	NA	NA	NA	NA	R_only	9	0	0	1	0	1	0	0	0	0	0	0	1	1	1	1	0	0	1	0	1	1	0	0
17:1323253-1324152	251	259	+	15.4592	TTCAGCACC	NA	NA	NA	NA	NA	NA	L_only	23	1	1	1	1	1	1	1	1	1	1	1	1	1	1	1	1	1	1	1	1	1	1	1
17:13492671-13493475	727	735	-	15.4592	TTCAGCACC	NA	NA	NA	NA	NA	NA	L_only	12	0	0	0	0	1	1	1	1	0	1	0	1	1	1	0	1	0	1	0	1	1	0	0
17:13970565-13970885	165	174	+	17.0918	GGACAGCGCC	NA	NA	NA	NA	NA	NA	R_only	3	0	0	0	0	0	0	0	0	0	0	0	0	1	0	0	0	0	1	0	0	1	0	0
17:14298449-14298713	106	115	-	17.0918	GGACAGCGCC	NA	NA	NA	NA	NA	NA	R_only	2	0	0	0	0	1	0	0	0	0	0	0	0	0	0	0	0	0	1	0	0	0	0	0
17:14704080-14704576	240	249	-	16.3673	GGACAGCTCC	NA	NA	NA	NA	NA	NA	R_only	10	0	0	1	0	0	0	1	0	1	1	0	0	1	0	1	1	0	1	0	0	1	0	1
17:15220735-15221055	48	56	+	15.4592	TTCAGCACC	NA	NA	NA	NA	NA	NA	L_only	3	0	0	0	0	0	0	0	0	0	0	0	0	1	0	0	0	0	1	0	0	1	0	0
17:16297228-16297796	157	165	+	15.4592	TTCAGCACC	NA	NA	NA	NA	NA	NA	L_only	2	0	0	0	0	0	0	1	0	0	0	0	0	0	0	0	0	0	0	0	0	0	0	1
17:16418452-16418772	168	176	+	15.4592	TTCAGCACC	NA	NA	NA	NA	NA	NA	L_only	3	0	0	0	0	0	0	0	0	0	0	0	0	1	1	0	0	0	0	0	0	1	0	0
17:16535579-16536468	323	332	-	16.3673	GGACAGCTCC	NA	NA	NA	NA	NA	NA	R_only	23	1	1	1	1	1	1	1	1	1	1	1	1	1	1	1	1	1	1	1	1	1	1	1
17:18256199-18256839	346	355	+	16.3673	GGACAGCTCC	NA	NA	NA	NA	NA	NA	R_only	14	1	0	1	1	1	0	1	0	0	1	0	0	1	1	1	1	1	1	0	0	1	0	1
17:2049985-2051138	600	609	+	16.3673	GGACAGCTCC	NA	NA	NA	NA	NA	NA	R_only	19	1	1	1	1	1	1	1	1	1	1	1	1	1	1	1	1	1	1	1	0	1	1	1
17:2054038-2054794	344	353	-	17.0918	GGACAGCGCC	NA	NA	NA	NA	NA	NA	R_only	10	0	1	0	0	0	1	1	0	0	0	0	0	0	1	1	0	1	0	1	0	1	1	1
17:21186795-21187214	218	227	-	16.3673	GGACAGCTCC	NA	NA	NA	NA	NA	NA	R_only	5	0	0	0	0	0	0	0	0	1	0	0	0	1	0	0	0	1	1	0	0	1	0	0
17:28008225-28009238	451	459	+	13.4694	ATCAGCACC	468	477	+	16.3673	GGACAGCTCC	8	Altered_gap	23	1	1	1	1	1	1	1	1	1	1	1	1	1	1	1	1	1	1	1	1	1	1	1
17:28227893-28228548	365	374	+	17.0918	GGACAGCGCC	NA	NA	NA	NA	NA	NA	R_only	17	1	1	0	0	1	0	0	1	1	1	1	1	1	1	1	1	1	1	1	0	1	0	1
17:28253564-28254405	335	344	+	16.3673	GGACAGCTCC	NA	NA	NA	NA	NA	NA	R_only	17	1	1	1	0	1	0	1	0	1	1	0	0	1	1	1	1	1	1	1	0	1	1	1
17:28521347-28521611	121	130	-	16.3673	GGACAGCTCC	NA	NA	NA	NA	NA	NA	R_only	4	0	0	0	0	1	0	0	0	0	0	0	0	0	0	0	1	1	1	0	0	0	0	0
17:29004034-29005154	233	242	-	16.3673	GGACAGCTCC	NA	NA	NA	NA	NA	NA	R_only	23	1	1	1	1	1	1	1	1	1	1	1	1	1	1	1	1	1	1	1	1	1	1	1
17:29039373-29039693	145	154	-	16.3673	GGACAGCTCC	NA	NA	NA	NA	NA	NA	R_only	6	0	0	1	0	0	0	0	0	0	0	0	0	1	0	0	1	1	1	0	0	1	0	0
17:29593831-29594766	487	495	-	15.4592	TTCAGCACC	NA	NA	NA	NA	NA	NA	L_only	22	1	1	1	1	1	1	1	1	1	1	1	1	1	1	1	1	1	1	1	0	1	1	1
17:29715552-29716192	338	347	+	16.3673	GGACAGCTCC	NA	NA	NA	NA	NA	NA	R_only	6	0	0	1	0	0	0	0	0	0	1	0	0	0	1	0	1	0	1	0	0	1	0	0
17:30329159-30329403	101	109	+	15.4592	TTCAGCACC	NA	NA	NA	NA	NA	NA	L_only	2	0	0	0	0	0	0	0	0	0	0	0	0	0	0	0	1	0	1	0	0	0	0	0
17:31915617-31916017	183	192	-	16.3673	GGACAGCTCC	NA	NA	NA	NA	NA	NA	R_only	2	0	0	0	0	0	0	0	0	0	0	0	0	0	0	0	0	1	1	0	0	0	0	0
17:32256625-32256946	160	169	+	16.3673	GGACAGCTCC	NA	NA	NA	NA	NA	NA	R_only	2	0	0	0	0	0	0	0	0	0	0	0	0	0	1	0	0	0	0	0	0	1	0	0
17:32351224-32352256	601	609	+	15.4592	TTCAGCACC	NA	NA	NA	NA	NA	NA	L_only	2	0	1	0	0	0	0	0	0	0	0	0	0	0	0	0	0	0	0	1	0	0	0	0
17:32876111-32876751	399	408	+	17.0918	GGACAGCGCC	NA	NA	NA	NA	NA	NA	R_only	7	0	0	0	0	1	1	0	0	0	1	0	0	0	0	0	1	1	1	0	0	0	1	0
17:33385131-33386104	206	214	+	15.4592	TTCAGCACC	NA	NA	NA	NA	NA	NA	L_only	14	0	0	1	0	1	1	1	0	1	1	0	1	1	0	1	1	1	1	0	0	1	1	0
17:33572584-33573268	201	210	-	17.0918	GGACAGCGCC	NA	NA	NA	NA	NA	NA	R_only	22	1	1	1	1	1	1	1	1	1	1	1	1	1	1	1	1	1	1	1	0	1	1	1
17:34088994-34089737	254	262	-	15.4592	TTCAGCACC	NA	NA	NA	NA	NA	NA	L_only	17	0	1	1	0	1	1	1	0	1	1	0	1	0	1	1	1	1	1	1	0	1	1	1
17:34451253-34451781	255	263	+	15.4592	TTCAGCACC	NA	NA	NA	NA	NA	NA	L_only	17	0	1	1	0	1	0	0	0	1	1	1	1	1	1	1	1	1	1	0	1	1	1	1
17:34458511-34458831	156	165	+	16.3673	GGACAGCTCC	NA	NA	NA	NA	NA	NA	R_only	2	0	0	0	0	0	0	0	0	0	0	0	0	0	0	0	0	0	1	0	0	1	0	0
17:34580099-34580554	377	385	+	15.4592	TTCAGCACC	NA	NA	NA	NA	NA	NA	L_only	2	0	0	0	0	0	0	0	0	1	0	0	0	0	0	0	0	0	0	0	0	1	0	0
17:34626098-34626608	251	259	+	15.4592	TTCAGCACC	NA	NA	NA	NA	NA	NA	L_only	3	0	0	0	0	0	0	0	0	1	0	0	1	0	0	0	0	0	1	0	0	0	0	0
17:34705710-34706647	515	524	+	16.3673	GGACAGCTCC	NA	NA	NA	NA	NA	NA	R_only	23	1	1	1	1	1	1	1	1	1	1	1	1	1	1	1	1	1	1	1	1	1	1	1
17:34803025-34803345	132	141	-	16.3673	GGACAGCTCC	NA	NA	NA	NA	NA	NA	R_only	2	0	0	0	0	0	0	0	0	0	0	0	0	0	0	0	0	0	1	0	0	1	0	0
17:35764038-35764896	185	193	+	13.6837	TCCAGCACC	220	229	+	15.551	GGACAGCGGC	26	Altered_gap	3	0	0	1	0	0	0	0	1	0	0	1	0	0	0	0	0	0	0	0	0	1	0	1
17:36463741-36464536	414	422	+	15.4592	TTCAGCACC	430	439	+	17.0918	GGACAGCGCC	7	Altered_gap	23	1	1	1	1	1	1	1	1	1	1	1	1	1	1	1	1	1	1	1	1	1	1	1
17:36463741-36464536	414	422	+	15.4592	TTCAGCACC	455	464	-	14.6327	GGAGAGCGCC	32	Convergent	23	1	1	1	1	1	1	1	1	1	1	1	1	1	1	1	1	1	1	1	1	1	1	1
17:36482711-36483343	125	134	-	16.3673	GGACAGCTCC	NA	NA	NA	NA	NA	NA	R_only	6	0	0	1	0	1	0	0	0	1	0	1	0	0	0	0	0	0	1	0	0	1	0	1
17:36703349-36704433	622	630	+	15.4592	TTCAGCACC	NA	NA	NA	NA	NA	NA	L_only	22	1	1	1	0	1	1	1	1	1	1	1	1	1	1	1	1	1	1	1	1	1	1	1
17:37727059-37727555	235	244	+	16.3673	GGACAGCTCC	NA	NA	NA	NA	NA	NA	R_only	4	0	0	0	0	0	0	0	0	0	0	0	0	0	0	0	1	0	1	0	0	1	0	1
17:39591949-39593095	584	592	-	15.4592	TTCAGCACC	NA	NA	NA	NA	NA	NA	L_only	23	1	1	1	1	1	1	1	1	1	1	1	1	1	1	1	1	1	1	1	1	1	1	1
17:39602053-39602925	373	382	+	16.3673	GGACAGCTCC	NA	NA	NA	NA	NA	NA	R_only	18	0	1	1	1	1	0	1	0	1	1	0	1	1	1	1	1	1	1	1	0	1	1	1
17:40178067-40178912	299	308	+	17.0918	GGACAGCGCC	NA	NA	NA	NA	NA	NA	R_only	13	0	0	1	0	1	1	0	0	1	1	0	1	1	0	1	1	1	1	0	0	1	1	0
17:40531778-40532061	141	149	-	15.4592	TTCAGCACC	NA	NA	NA	NA	NA	NA	L_only	2	0	0	0	0	0	1	0	0	0	0	0	0	0	0	0	0	0	0	0	0	0	1	0
17:41624879-41625148	160	168	-	15.4592	TTCAGCACC	NA	NA	NA	NA	NA	NA	L_only	6	1	0	1	0	0	0	0	0	1	0	0	0	0	0	0	1	1	1	0	0	0	0	0
17:41678311-41678951	402	410	+	15.4592	TTCAGCACC	NA	NA	NA	NA	NA	NA	L_only	2	0	0	0	0	0	0	0	0	0	1	0	0	0	0	0	1	0	0	0	0	0	0	0
17:42179811-42180893	485	493	-	15.4592	TTCAGCACC	NA	NA	NA	NA	NA	NA	L_only	23	1	1	1	1	1	1	1	1	1	1	1	1	1	1	1	1	1	1	1	1	1	1	1
17:42760738-42761218	255	264	-	16.3673	GGACAGCTCC	NA	NA	NA	NA	NA	NA	R_only	17	1	1	0	1	1	1	1	1	1	0	1	1	1	0	1	1	1	1	0	0	0	1	1
17:42980291-42980897	571	580	-	17.0918	GGACAGCGCC	NA	NA	NA	NA	NA	NA	R_only	6	0	0	0	0	0	0	0	1	1	0	0	0	1	1	0	1	0	0	0	0	0	0	1
17:43028021-43028320	133	142	-	16.3673	GGACAGCTCC	NA	NA	NA	NA	NA	NA	R_only	3	0	0	0	0	1	0	1	0	0	0	0	0	0	0	0	0	0	1	0	0	0	0	0
17:43583310-43583710	194	203	-	16.3673	GGACAGCTCC	NA	NA	NA	NA	NA	NA	R_only	2	0	0	0	0	0	0	0	0	0	0	0	0	0	0	0	0	1	0	0	0	1	0	0
17:43952250-43952890	283	292	-	17.0918	GGACAGCGCC	NA	NA	NA	NA	NA	NA	R_only	18	0	1	1	1	1	0	1	0	1	1	1	1	1	1	1	1	1	1	0	0	1	1	1
17:45228892-45229514	187	196	-	16.3673	GGACAGCTCC	NA	NA	NA	NA	NA	NA	R_only	4	0	0	0	0	0	1	0	0	1	0	0	0	0	1	0	0	0	0	0	0	0	0	1
17:45902774-45903414	434	443	+	16.3673	GGACAGCTCC	NA	NA	NA	NA	NA	NA	R_only	3	0	0	0	0	0	0	0	0	0	1	0	0	0	0	0	1	0	0	0	0	1	0	0
17:46777851-46778696	279	288	-	16.3673	GGACAGCTCC	NA	NA	NA	NA	NA	NA	R_only	12	0	0	1	1	1	0	1	0	1	1	0	0	0	0	0	1	1	1	0	0	1	1	1
17:46964011-46965338	470	478	+	15.4592	TTCAGCACC	NA	NA	NA	NA	NA	NA	L_only	23	1	1	1	1	1	1	1	1	1	1	1	1	1	1	1	1	1	1	1	1	1	1	1
17:47725621-47726415	320	328	-	15.4592	TTCAGCACC	NA	NA	NA	NA	NA	NA	L_only	19	1	1	1	0	1	1	0	0	1	1	1	1	1	1	1	1	1	1	1	0	1	1	1
17:48614145-48614641	366	375	+	14.6837	GGACAGCGAC	410	418	-	13.6837	TCCAGCACC	34	Convergent	2	0	0	0	0	0	0	0	0	0	0	1	0	0	0	0	0	0	0	0	0	0	0	1
17:4969816-4970393	226	234	-	15.4592	TTCAGCACC	NA	NA	NA	NA	NA	NA	L_only	9	0	1	1	1	0	0	1	0	1	0	0	0	1	1	0	1	0	1	0	0	0	0	0
17:50056307-50057375	877	886	-	16.3673	GGACAGCTCC	NA	NA	NA	NA	NA	NA	R_only	6	0	0	1	0	0	0	0	0	0	0	1	0	1	0	0	0	1	1	1	0	0	0	1
17:50911439-50911919	235	244	+	16.3673	GGACAGCTCC	NA	NA	NA	NA	NA	NA	R_only	6	0	1	0	0	1	0	0	0	1	0	0	0	0	0	0	0	1	1	0	0	1	0	0
17:5093778-5094025	131	140	-	16.3673	GGACAGCTCC	NA	NA	NA	NA	NA	NA	R_only	3	0	0	1	0	0	0	0	0	0	0	0	0	0	0	0	1	0	1	0	0	0	0	0
17:51374411-51374801	197	206	+	16.3673	GGACAGCTCC	NA	NA	NA	NA	NA	NA	R_only	4	0	0	1	0	0	0	0	0	1	0	0	0	0	0	0	0	0	1	0	0	1	0	0
17:51479137-51479537	204	213	-	16.3673	GGACAGCTCC	NA	NA	NA	NA	NA	NA	R_only	4	0	0	0	0	0	0	0	0	0	0	0	0	0	0	1	0	1	1	0	0	1	0	0
17:52344864-52345408	258	266	-	15.4592	TTCAGCACC	NA	NA	NA	NA	NA	NA	L_only	8	0	1	1	0	1	0	0	0	1	0	0	1	0	0	1	0	0	1	0	0	1	0	0
17:55451303-55451799	14	22	+	15.4592	TTCAGCACC	NA	NA	NA	NA	NA	NA	L_only	3	0	0	0	0	0	0	0	0	0	0	0	0	1	0	0	1	0	0	0	0	0	0	1
17:5593507-5594175	228	237	-	16.3673	GGACAGCTCC	NA	NA	NA	NA	NA	NA	R_only	23	1	1	1	1	1	1	1	1	1	1	1	1	1	1	1	1	1	1	1	1	1	1	1
17:56149611-56150143	260	269	-	16.3673	GGACAGCTCC	NA	NA	NA	NA	NA	NA	R_only	16	0	1	1	1	1	0	1	0	1	0	0	1	1	1	1	1	1	1	0	1	1	0	1
17:57089196-57090040	395	404	+	17.0918	GGACAGCGCC	NA	NA	NA	NA	NA	NA	R_only	13	0	1	1	0	0	0	1	0	1	1	0	0	1	1	1	1	1	1	1	0	1	0	0
17:57338369-57339009	319	327	-	15.4592	TTCAGCACC	NA	NA	NA	NA	NA	NA	L_only	6	0	0	0	0	0	1	0	0	1	1	0	0	0	0	0	1	0	1	0	0	0	1	0
17:57379469-57380313	304	312	+	15.4592	TTCAGCACC	NA	NA	NA	NA	NA	NA	L_only	5	0	0	0	0	0	0	0	0	0	1	0	0	1	0	0	1	0	1	0	0	1	0	0
17:57888823-57889167	162	171	+	16.3673	GGACAGCTCC	NA	NA	NA	NA	NA	NA	R_only	4	0	0	0	0	0	0	0	0	0	0	0	0	1	0	1	1	0	1	0	0	0	0	0
17:58084301-58085057	107	116	-	16.3673	GGACAGCTCC	NA	NA	NA	NA	NA	NA	R_only	23	1	1	1	1	1	1	1	1	1	1	1	1	1	1	1	1	1	1	1	1	1	1	1
17:58320889-58321289	205	214	+	16.3673	GGACAGCTCC	NA	NA	NA	NA	NA	NA	R_only	2	0	0	0	0	0	0	0	0	1	0	0	0	0	0	0	0	1	0	0	0	0	0	0
17:58376202-58376933	336	344	+	15.4592	TTCAGCACC	NA	NA	NA	NA	NA	NA	L_only	7	0	0	1	0	0	0	0	0	1	0	0	1	0	0	1	0	1	1	1	0	0	0	0
17:58531793-58532183	203	212	+	17.0918	GGACAGCGCC	NA	NA	NA	NA	NA	NA	R_only	8	0	0	0	1	0	0	0	0	1	0	0	0	1	0	1	1	1	1	0	0	1	0	0
17:60139454-60140498	501	510	-	15.898	GGACAGCACC	518	526	-	15.4592	TTCAGCACC	7	Altered_gap	21	1	1	1	0	1	1	1	1	1	1	1	1	1	1	0	1	1	1	1	1	1	1	1
17:60586309-60587008	191	200	+	16.3673	GGACAGCTCC	NA	NA	NA	NA	NA	NA	R_only	22	1	1	1	1	1	1	1	1	1	1	1	1	1	1	0	1	1	1	1	1	1	1	1
17:60641669-60642435	276	284	+	15.4592	TTCAGCACC	NA	NA	NA	NA	NA	NA	L_only	5	0	0	0	0	0	0	0	0	1	0	0	0	1	0	0	1	0	0	1	0	0	0	1
17:60641669-60642435	150	158	-	15.4592	TTCAGCACC	NA	NA	NA	NA	NA	NA	L_only	5	0	0	0	0	0	0	0	0	1	0	0	0	1	0	0	1	0	0	1	0	0	0	1
17:6269296-6270139	423	431	-	15.4592	TTCAGCACC	NA	NA	NA	NA	NA	NA	L_only	23	1	1	1	1	1	1	1	1	1	1	1	1	1	1	1	1	1	1	1	1	1	1	1
17:63476470-63476870	194	203	+	16.3673	GGACAGCTCC	NA	NA	NA	NA	NA	NA	R_only	5	0	0	0	0	1	0	0	0	0	0	0	0	1	0	0	1	1	1	0	0	0	0	0
17:63522940-63524742	186	194	+	15.4592	TTCAGCACC	202	211	+	16.3673	GGACAGCTCC	7	Altered_gap	23	1	1	1	1	1	1	1	1	1	1	1	1	1	1	1	1	1	1	1	1	1	1	1
17:63522940-63524742	659	667	-	15.4592	TTCAGCACC	NA	NA	NA	NA	NA	NA	L_only	23	1	1	1	1	1	1	1	1	1	1	1	1	1	1	1	1	1	1	1	1	1	1	1
17:63621701-63622142	417	426	-	17.0918	GGACAGCGCC	NA	NA	NA	NA	NA	NA	R_only	6	0	0	0	0	0	0	1	0	0	0	0	0	1	0	1	1	0	0	0	0	1	0	1
17:63699201-63700040	557	566	+	17.0918	GGACAGCGCC	NA	NA	NA	NA	NA	NA	R_only	15	0	0	0	1	1	0	1	0	1	1	1	0	1	1	1	1	1	1	0	0	1	1	1
17:6415657-6415977	161	170	-	16.3673	GGACAGCTCC	NA	NA	NA	NA	NA	NA	R_only	7	0	0	1	0	1	0	0	0	0	0	0	0	1	1	0	0	1	1	0	0	1	0	0
17:6422045-6422930	574	583	-	16.3673	GGACAGCTCC	NA	NA	NA	NA	NA	NA	R_only	5	0	0	0	0	0	0	0	0	0	0	0	0	0	1	0	0	1	1	0	0	1	0	1
17:6526273-6526964	278	287	-	16.3673	GGACAGCTCC	NA	NA	NA	NA	NA	NA	R_only	23	1	1	1	1	1	1	1	1	1	1	1	1	1	1	1	1	1	1	1	1	1	1	1
17:6636726-6637514	290	299	+	16.3673	GGACAGCTCC	NA	NA	NA	NA	NA	NA	R_only	21	1	1	1	1	1	1	1	0	1	1	1	1	1	1	1	1	1	1	1	0	1	1	1
17:66829328-66830207	387	396	-	16.3673	GGACAGCTCC	NA	NA	NA	NA	NA	NA	R_only	23	1	1	1	1	1	1	1	1	1	1	1	1	1	1	1	1	1	1	1	1	1	1	1
17:66949614-66950094	230	239	+	16.3673	GGACAGCTCC	NA	NA	NA	NA	NA	NA	R_only	10	0	1	1	0	0	0	0	0	1	0	0	0	1	1	1	1	1	1	0	0	1	0	0
17:66965854-66966550	260	269	+	16.3673	GGACAGCTCC	NA	NA	NA	NA	NA	NA	R_only	11	1	1	0	0	1	0	0	0	1	0	1	1	1	0	1	0	1	1	0	0	0	0	1
17:66971821-66972732	554	563	-	16.3673	GGACAGCTCC	NA	NA	NA	NA	NA	NA	R_only	17	0	1	1	0	1	1	1	1	1	1	1	0	1	1	1	1	1	1	0	0	1	1	1
17:68705734-68706244	215	223	+	15.4592	TTCAGCACC	NA	NA	NA	NA	NA	NA	L_only	8	0	0	1	0	1	0	0	0	1	0	0	1	0	0	1	0	1	1	0	0	1	0	0
17:69567051-69567894	296	304	-	15.4592	TTCAGCACC	NA	NA	NA	NA	NA	NA	L_only	23	1	1	1	1	1	1	1	1	1	1	1	1	1	1	1	1	1	1	1	1	1	1	1
17:70084270-70085111	367	375	-	15.4592	TTCAGCACC	NA	NA	NA	NA	NA	NA	L_only	21	1	1	1	0	1	1	1	1	1	1	1	1	1	1	1	1	1	1	1	0	1	1	1
17:7081467-7082245	309	318	-	16.3673	GGACAGCTCC	NA	NA	NA	NA	NA	NA	R_only	22	1	1	1	1	1	1	1	0	1	1	1	1	1	1	1	1	1	1	1	1	1	1	1
17:7282182-7282447	131	140	-	16.3673	GGACAGCTCC	NA	NA	NA	NA	NA	NA	R_only	2	0	0	0	0	0	0	0	0	0	0	0	0	0	0	0	1	0	1	0	0	0	0	0
17:73485084-73485531	179	187	-	13.4694	ATCAGCACC	221	230	-	15.898	GGACAGCACC	33	Flipped	22	1	1	1	1	1	1	1	0	1	1	1	1	1	1	1	1	1	1	1	1	1	1	1
17:73593872-73594723	374	383	+	16.3673	GGACAGCTCC	NA	NA	NA	NA	NA	NA	R_only	16	0	1	1	1	1	1	1	0	1	1	0	1	0	1	1	1	1	1	0	0	1	1	0
17:74361310-74361806	295	304	-	16.3673	GGACAGCTCC	NA	NA	NA	NA	NA	NA	R_only	5	0	0	0	0	0	0	0	0	0	0	1	0	0	0	0	1	0	1	0	0	1	0	1
17:74453038-74453710	420	429	+	16.3673	GGACAGCTCC	NA	NA	NA	NA	NA	NA	R_only	9	0	0	0	1	1	0	1	0	0	1	0	1	0	0	1	1	0	1	0	0	0	1	0
17:74670926-74671992	445	453	-	15.4592	TTCAGCACC	NA	NA	NA	NA	NA	NA	L_only	23	1	1	1	1	1	1	1	1	1	1	1	1	1	1	1	1	1	1	1	1	1	1	1
17:74937248-74938196	416	424	-	15.4592	TTCAGCACC	NA	NA	NA	NA	NA	NA	L_only	23	1	1	1	1	1	1	1	1	1	1	1	1	1	1	1	1	1	1	1	1	1	1	1
17:75515648-75516577	334	342	+	15.4592	TTCAGCACC	353	362	+	17.0918	GGACAGCGCC	10	Altered_gap	22	1	1	1	0	1	1	1	1	1	1	1	1	1	1	1	1	1	1	1	1	1	1	1
17:75904699-75905546	115	123	-	15.4592	TTCAGCACC	NA	NA	NA	NA	NA	NA	L_only	7	0	0	0	0	0	1	1	0	0	0	0	0	1	1	0	1	0	0	0	0	1	0	1
17:76537298-76537698	186	195	+	16.3673	GGACAGCTCC	NA	NA	NA	NA	NA	NA	R_only	4	0	0	0	0	0	0	0	0	0	0	1	0	1	0	0	0	1	1	0	0	0	0	0
17:76545849-76546249	203	212	+	17.0918	GGACAGCGCC	NA	NA	NA	NA	NA	NA	R_only	2	0	0	0	0	0	0	0	0	0	0	0	0	1	0	0	0	1	0	0	0	0	0	0
17:76839655-76840165	248	257	+	17.0918	GGACAGCGCC	NA	NA	NA	NA	NA	NA	R_only	23	1	1	1	1	1	1	1	1	1	1	1	1	1	1	1	1	1	1	1	1	1	1	1
17:76909385-76910722	698	707	-	16.3673	GGACAGCTCC	NA	NA	NA	NA	NA	NA	R_only	23	1	1	1	1	1	1	1	1	1	1	1	1	1	1	1	1	1	1	1	1	1	1	1
17:7704214-7705118	134	142	-	15.4592	TTCAGCACC	NA	NA	NA	NA	NA	NA	L_only	3	0	0	0	0	0	0	0	0	0	0	0	0	0	0	0	0	0	1	1	0	0	0	1
17:79325482-79326432	415	424	-	16.3673	GGACAGCTCC	425	433	-	15.4592	TTCAGCACC	0	Altered_gap	23	1	1	1	1	1	1	1	1	1	1	1	1	1	1	1	1	1	1	1	1	1	1	1
17:80104461-80104769	102	111	-	16.3673	GGACAGCTCC	NA	NA	NA	NA	NA	NA	R_only	2	0	0	0	0	0	0	0	0	0	0	1	0	0	0	0	0	1	0	0	0	0	0	0
17:80468133-80468667	249	257	-	13.8571	TTCAGGACC	259	268	+	16.3673	GGACAGCTCC	1	Divergent	22	1	1	1	1	1	1	1	1	1	1	1	1	1	1	1	1	1	1	1	0	1	1	1
17:81242152-81243016	450	458	+	15.4592	TTCAGCACC	NA	NA	NA	NA	NA	NA	L_only	16	1	0	1	0	1	0	0	0	1	1	1	0	1	1	1	1	1	1	1	0	1	1	1
17:81409183-81409427	113	122	-	17.0918	GGACAGCGCC	NA	NA	NA	NA	NA	NA	R_only	2	0	0	0	0	0	0	0	0	0	0	0	0	0	0	0	1	0	1	0	0	0	0	0
17:81444740-81445280	225	234	-	16.3673	GGACAGCTCC	NA	NA	NA	NA	NA	NA	R_only	4	0	0	0	0	0	0	0	0	0	0	0	0	0	0	1	0	1	1	0	0	0	0	1
17:81556126-81556622	247	255	-	15.4592	TTCAGCACC	NA	NA	NA	NA	NA	NA	L_only	2	0	0	0	0	0	0	0	0	0	0	0	0	1	0	0	0	0	0	0	0	0	0	1
17:82414442-82415534	468	476	-	15.4592	TTCAGCACC	NA	NA	NA	NA	NA	NA	L_only	23	1	1	1	1	1	1	1	1	1	1	1	1	1	1	1	1	1	1	1	1	1	1	1
17:82885905-82886176	144	152	+	15.4592	TTCAGCACC	NA	NA	NA	NA	NA	NA	L_only	2	0	0	0	0	0	0	0	0	0	0	0	0	1	0	0	1	0	0	0	0	0	0	0
17:83174451-83174796	189	197	-	15.4592	TTCAGCACC	NA	NA	NA	NA	NA	NA	L_only	2	0	0	0	0	0	0	1	0	0	0	0	0	0	0	1	0	0	0	0	0	0	0	0
17:8875784-8876294	254	262	-	15.4592	TTCAGCACC	NA	NA	NA	NA	NA	NA	L_only	6	0	0	1	0	0	0	0	0	0	0	0	1	1	0	0	1	0	1	0	0	0	1	0
17:9240328-9240824	259	268	+	16.3673	GGACAGCTCC	NA	NA	NA	NA	NA	NA	R_only	8	0	0	1	0	1	0	0	0	0	0	1	0	1	0	0	0	1	1	0	0	0	1	1
18:1092049-1092925	405	414	+	16.3673	GGACAGCTCC	NA	NA	NA	NA	NA	NA	R_only	23	1	1	1	1	1	1	1	1	1	1	1	1	1	1	1	1	1	1	1	1	1	1	1
18:11578888-11579187	162	171	+	17.0918	GGACAGCGCC	NA	NA	NA	NA	NA	NA	R_only	5	0	0	1	0	0	1	0	0	0	0	0	0	0	0	0	1	0	1	0	0	0	1	0
18:11666236-11666500	133	142	+	16.3673	GGACAGCTCC	NA	NA	NA	NA	NA	NA	R_only	3	0	0	1	0	1	0	0	0	0	0	0	0	0	0	0	0	0	1	0	0	0	0	0
18:11802107-11802957	241	250	-	16.3673	GGACAGCTCC	NA	NA	NA	NA	NA	NA	R_only	7	0	0	1	0	1	0	0	0	0	1	0	0	0	0	0	1	1	1	0	0	1	0	0
18:14721549-14721982	197	206	-	16.3673	GGACAGCTCC	NA	NA	NA	NA	NA	NA	R_only	5	0	0	1	0	0	1	0	0	1	0	0	0	0	0	1	0	1	0	0	0	0	0	0
18:2193785-2194425	334	343	+	16.3673	GGACAGCTCC	NA	NA	NA	NA	NA	NA	R_only	7	0	0	1	0	0	0	0	0	1	1	0	0	1	0	1	1	1	0	0	0	0	0	0
18:2274607-2275007	188	196	+	15.4592	TTCAGCACC	NA	NA	NA	NA	NA	NA	L_only	9	0	0	1	0	0	0	1	0	1	0	0	0	1	0	1	1	1	1	0	0	1	0	0
18:23586063-23586853	364	372	+	15.4592	TTCAGCACC	NA	NA	NA	NA	NA	NA	L_only	13	0	0	1	0	0	1	1	0	1	1	1	0	1	1	0	1	1	1	1	0	1	1	0
18:26593834-26594390	282	291	+	16.3673	GGACAGCTCC	NA	NA	NA	NA	NA	NA	R_only	8	0	0	1	0	0	0	0	0	1	0	0	0	1	0	0	0	1	1	1	0	1	1	0
18:26863028-26863428	84	92	-	15.4592	TTCAGCACC	NA	NA	NA	NA	NA	NA	L_only	3	0	0	0	0	0	0	0	0	0	0	0	0	0	0	1	0	1	1	0	0	0	0	0
18:27921420-27921722	147	155	+	15.4592	TTCAGCACC	NA	NA	NA	NA	NA	NA	L_only	3	0	0	1	0	0	0	0	0	0	0	0	0	1	0	0	0	0	1	0	0	0	0	0
18:29439350-29439830	218	227	-	16.3673	GGACAGCTCC	NA	NA	NA	NA	NA	NA	R_only	11	0	1	1	0	1	0	1	0	1	0	0	0	1	0	1	0	1	1	0	1	1	0	0
18:29979809-29980305	243	251	+	15.4592	TTCAGCACC	NA	NA	NA	NA	NA	NA	L_only	23	1	1	1	1	1	1	1	1	1	1	1	1	1	1	1	1	1	1	1	1	1	1	1
18:31941398-31941810	189	198	+	16.3673	GGACAGCTCC	NA	NA	NA	NA	NA	NA	R_only	5	0	0	1	0	0	0	0	0	1	0	0	0	0	0	0	1	1	1	0	0	0	0	0
18:32430103-32430503	206	215	-	16.3673	GGACAGCTCC	NA	NA	NA	NA	NA	NA	R_only	3	0	0	0	0	0	0	0	0	0	0	0	0	0	0	1	0	1	1	0	0	0	0	0
18:32722253-32722653	167	176	-	16.3673	GGACAGCTCC	NA	NA	NA	NA	NA	NA	R_only	2	0	0	0	0	0	0	0	0	0	0	0	0	0	0	0	0	1	0	0	0	1	0	0
18:36128110-36128968	532	541	+	16.3673	GGACAGCTCC	NA	NA	NA	NA	NA	NA	R_only	13	0	1	1	0	1	1	1	0	1	1	1	0	1	1	1	1	0	1	0	0	1	0	0
18:37269474-37271107	732	741	-	16.3673	GGACAGCTCC	778	786	-	13.4694	ATCAGCACC	36	Altered_gap	22	1	1	1	0	1	1	1	1	1	1	1	1	1	1	1	1	1	1	1	1	1	1	1
18:37269474-37271107	732	741	-	16.3673	GGACAGCTCC	761	769	-	14.551	GTCAGCACC	19	Altered_gap	22	1	1	1	0	1	1	1	1	1	1	1	1	1	1	1	1	1	1	1	1	1	1	1
18:37564459-37565360	477	485	+	15.4592	TTCAGCACC	494	503	+	15.898	GGACAGCACC	8	Altered_gap	23	1	1	1	1	1	1	1	1	1	1	1	1	1	1	1	1	1	1	1	1	1	1	1
18:38077185-38077886	193	201	+	15.4592	TTCAGCACC	NA	NA	NA	NA	NA	NA	L_only	14	0	0	1	0	1	1	1	1	1	1	0	1	0	0	1	1	1	1	0	0	1	1	0
18:3916022-3916347	149	157	-	15.4592	TTCAGCACC	NA	NA	NA	NA	NA	NA	L_only	3	0	0	0	0	0	0	0	0	0	0	0	0	0	1	0	1	0	1	0	0	0	0	0
18:39443695-39443797	61	69	-	15.4592	TTCAGCACC	NA	NA	NA	NA	NA	NA	L_only	2	0	0	0	0	0	0	0	0	0	0	0	0	0	0	0	0	1	1	0	0	0	0	0
18:417424-418071	227	235	-	15.4592	TTCAGCACC	NA	NA	NA	NA	NA	NA	L_only	6	0	0	0	0	0	0	0	0	1	1	0	0	0	0	0	1	0	0	1	0	1	1	0
18:42429250-42429640	178	186	+	15.4592	TTCAGCACC	NA	NA	NA	NA	NA	NA	L_only	8	0	0	0	0	1	0	0	0	1	0	0	1	0	1	0	0	1	1	0	0	1	1	0
18:42709602-42710112	238	246	-	15.4592	TTCAGCACC	NA	NA	NA	NA	NA	NA	L_only	3	0	0	0	0	0	0	0	0	1	0	0	1	0	0	0	0	0	1	0	0	0	0	0
18:43277018-43277807	288	296	-	15.4592	TTCAGCACC	NA	NA	NA	NA	NA	NA	L_only	22	1	1	1	1	1	1	1	1	1	1	1	1	1	1	1	1	1	1	1	0	1	1	1
18:44047621-44048317	568	576	-	15.4592	TTCAGCACC	NA	NA	NA	NA	NA	NA	L_only	9	0	0	1	0	1	0	0	0	0	0	0	1	1	1	1	0	1	1	0	0	1	0	0
18:45760077-45760477	186	195	+	17.0918	GGACAGCGCC	NA	NA	NA	NA	NA	NA	R_only	2	0	0	0	0	1	0	0	0	0	0	0	0	0	0	0	0	1	0	0	0	0	0	0
18:46496952-46497675	382	390	-	15.4592	TTCAGCACC	NA	NA	NA	NA	NA	NA	L_only	23	1	1	1	1	1	1	1	1	1	1	1	1	1	1	1	1	1	1	1	1	1	1	1
18:46502136-46502955	492	501	+	16.3673	GGACAGCTCC	NA	NA	NA	NA	NA	NA	R_only	23	1	1	1	1	1	1	1	1	1	1	1	1	1	1	1	1	1	1	1	1	1	1	1
18:47626953-47627593	310	319	-	16.3673	GGACAGCTCC	NA	NA	NA	NA	NA	NA	R_only	13	0	0	1	0	1	1	0	0	1	1	0	1	0	0	1	1	1	1	0	1	1	1	0
18:47724572-47725082	228	237	+	16.3673	GGACAGCTCC	NA	NA	NA	NA	NA	NA	R_only	11	0	0	1	0	1	0	0	0	1	0	0	1	0	1	1	1	1	1	0	0	1	1	0
18:48184969-48185231	124	132	+	13.6837	TCCAGCACC	134	143	-	14.6327	GGACAGGGCC	1	Convergent	2	0	0	1	0	0	0	0	0	0	0	0	0	0	0	0	0	0	1	0	0	0	0	0
18:48738705-48739095	210	218	+	15.4592	TTCAGCACC	NA	NA	NA	NA	NA	NA	L_only	2	0	0	0	0	0	0	0	0	1	0	0	0	0	0	0	0	0	1	0	0	0	0	0
18:48924611-48924931	142	151	+	16.3673	GGACAGCTCC	NA	NA	NA	NA	NA	NA	R_only	2	0	0	0	0	0	0	0	0	0	0	0	0	0	0	0	1	0	0	0	0	1	0	0
18:49744950-49745372	163	172	-	16.3673	GGACAGCTCC	NA	NA	NA	NA	NA	NA	R_only	4	0	0	1	0	0	0	0	0	0	0	0	0	1	0	0	0	1	0	0	0	1	0	0
18:50358899-50359145	136	144	-	15.4592	TTCAGCACC	NA	NA	NA	NA	NA	NA	L_only	4	0	0	1	0	0	0	0	0	0	0	0	0	0	0	0	1	0	1	0	0	0	1	0
18:51197962-51198526	434	442	-	15.4592	TTCAGCACC	NA	NA	NA	NA	NA	NA	L_only	4	0	0	0	0	0	0	1	0	1	0	0	0	0	0	0	1	0	1	0	0	1	0	0
18:51645591-51645993	187	196	+	16.3673	GGACAGCTCC	233	241	+	15.4592	TTCAGCACC	36	Flipped	8	0	0	1	0	1	1	0	0	1	0	0	0	0	0	1	0	1	1	0	0	0	1	0
18:51867666-51868421	298	306	+	15.4592	TTCAGCACC	NA	NA	NA	NA	NA	NA	L_only	20	0	1	1	0	1	1	1	1	1	1	0	1	1	1	1	1	1	1	1	1	1	1	1
18:5370279-5370839	253	262	+	16.3673	GGACAGCTCC	NA	NA	NA	NA	NA	NA	R_only	21	0	1	1	1	1	1	1	1	1	1	1	1	1	1	1	1	1	1	1	0	1	1	1
18:55079381-55080225	296	304	-	15.4592	TTCAGCACC	NA	NA	NA	NA	NA	NA	L_only	13	0	0	0	0	1	0	1	1	1	1	0	1	1	1	0	1	1	1	0	0	1	1	0
18:57128075-57128632	333	341	+	15.4592	TTCAGCACC	NA	NA	NA	NA	NA	NA	L_only	14	0	0	1	0	1	1	1	0	1	0	0	1	0	0	1	1	1	1	1	1	1	1	0
18:57434878-57435718	508	517	+	16.3673	GGACAGCTCC	NA	NA	NA	NA	NA	NA	R_only	20	1	1	1	0	1	0	1	1	1	1	1	1	1	1	1	1	1	1	1	1	1	0	1
18:57446388-57447722	892	900	+	15.4592	TTCAGCACC	NA	NA	NA	NA	NA	NA	L_only	23	1	1	1	1	1	1	1	1	1	1	1	1	1	1	1	1	1	1	1	1	1	1	1
18:57630070-57630663	367	376	-	16.3673	GGACAGCTCC	NA	NA	NA	NA	NA	NA	R_only	11	0	0	1	0	1	1	1	1	1	0	0	0	1	0	0	1	0	1	0	0	1	0	1
18:5819907-5820297	199	208	+	17.0918	GGACAGCGCC	NA	NA	NA	NA	NA	NA	R_only	3	0	0	0	0	1	0	0	0	1	0	0	0	0	0	0	0	0	1	0	0	0	0	0
18:59140280-59140743	200	209	-	16.3673	GGACAGCTCC	NA	NA	NA	NA	NA	NA	R_only	23	1	1	1	1	1	1	1	1	1	1	1	1	1	1	1	1	1	1	1	1	1	1	1
18:59675294-59675694	216	225	+	16.3673	GGACAGCTCC	NA	NA	NA	NA	NA	NA	R_only	4	0	0	1	0	0	0	0	0	0	0	0	0	1	0	0	0	1	1	0	0	0	0	0
18:5972914-5973226	105	114	+	16.3673	GGACAGCTCC	NA	NA	NA	NA	NA	NA	R_only	2	0	0	0	0	0	1	0	0	0	0	0	0	0	0	0	0	0	0	0	0	0	1	0
18:63367209-63367826	278	287	+	17.0918	GGACAGCGCC	NA	NA	NA	NA	NA	NA	R_only	7	0	0	0	0	1	0	1	1	1	0	0	0	0	0	0	0	0	1	0	0	1	0	1
18:6398088-6398598	273	282	+	15.898	GGACAGCACC	318	326	-	13.4796	CTCAGCACC	35	Convergent	11	0	1	1	0	1	1	1	0	1	0	0	1	0	0	1	0	0	1	0	0	1	1	0
18:6525586-6525994	206	215	-	16.3673	GGACAGCTCC	NA	NA	NA	NA	NA	NA	R_only	7	0	0	1	0	0	1	1	0	1	0	0	0	0	0	1	0	1	1	0	0	0	0	0
18:67489874-67490274	196	205	-	16.3673	GGACAGCTCC	NA	NA	NA	NA	NA	NA	R_only	2	0	0	0	0	0	0	0	0	0	0	0	0	0	0	0	0	1	0	0	0	1	0	0
18:70383342-70383669	164	173	-	16.3673	GGACAGCTCC	NA	NA	NA	NA	NA	NA	R_only	7	0	0	1	0	0	0	1	0	0	0	0	0	1	1	0	0	1	1	0	0	1	0	0
18:71485740-71485984	86	95	-	16.3673	GGACAGCTCC	NA	NA	NA	NA	NA	NA	R_only	2	0	0	1	0	0	0	0	0	0	0	0	0	1	0	0	0	0	0	0	0	0	0	0
18:73579653-73580133	256	264	+	15.4592	TTCAGCACC	NA	NA	NA	NA	NA	NA	L_only	8	0	1	1	0	0	0	0	0	1	0	0	0	1	0	1	0	1	1	0	0	1	0	0
18:73597757-73598124	163	171	-	15.4592	TTCAGCACC	NA	NA	NA	NA	NA	NA	L_only	5	0	0	1	0	0	0	0	0	0	0	0	0	1	0	1	0	0	1	0	0	1	0	0
18:76874256-76874689	220	228	-	15.4592	TTCAGCACC	NA	NA	NA	NA	NA	NA	L_only	4	0	0	0	0	0	0	0	0	1	0	0	0	0	0	0	0	1	1	0	0	1	0	0
18:77202969-77203749	268	277	-	14.5102	GGACAGAGCC	287	295	-	13.4694	ATCAGCACC	9	Altered_gap	23	1	1	1	1	1	1	1	1	1	1	1	1	1	1	1	1	1	1	1	1	1	1	1
18:78601195-78602036	298	307	-	16.3673	GGACAGCTCC	NA	NA	NA	NA	NA	NA	R_only	15	1	0	1	1	1	0	1	0	1	1	1	1	0	1	1	1	1	1	0	0	1	0	0
18:78793284-78793988	229	238	-	16.3673	GGACAGCTCC	NA	NA	NA	NA	NA	NA	R_only	13	1	1	1	0	1	0	1	0	1	0	1	1	1	0	1	0	1	1	0	0	1	0	0
18:903061-904314	729	737	+	15.4592	TTCAGCACC	746	755	+	16.3673	GGACAGCTCC	8	Altered_gap	23	1	1	1	1	1	1	1	1	1	1	1	1	1	1	1	1	1	1	1	1	1	1	1
19:10093088-10093797	290	298	-	15.4592	TTCAGCACC	NA	NA	NA	NA	NA	NA	L_only	23	1	1	1	1	1	1	1	1	1	1	1	1	1	1	1	1	1	1	1	1	1	1	1
19:10695627-10696486	331	340	-	17.0918	GGACAGCGCC	NA	NA	NA	NA	NA	NA	R_only	22	1	1	1	0	1	1	1	1	1	1	1	1	1	1	1	1	1	1	1	1	1	1	1
19:11349000-11349640	314	322	+	15.4592	TTCAGCACC	NA	NA	NA	NA	NA	NA	L_only	18	1	1	1	1	1	1	1	0	1	1	0	1	1	0	1	1	1	1	0	0	1	1	1
19:11369284-11370086	511	520	+	17.0918	GGACAGCGCC	NA	NA	NA	NA	NA	NA	R_only	21	1	1	1	0	1	1	1	1	1	1	1	1	1	1	1	1	1	1	1	0	1	1	1
19:11481639-11482421	327	335	+	15.4592	TTCAGCACC	NA	NA	NA	NA	NA	NA	L_only	22	1	1	1	1	1	1	1	1	1	1	1	1	1	1	1	1	1	1	1	0	1	1	1
19:12064982-12065264	153	162	+	16.3673	GGACAGCTCC	NA	NA	NA	NA	NA	NA	R_only	2	0	0	0	0	0	1	0	0	0	0	0	0	0	0	0	0	0	0	0	0	0	1	0
19:12783979-12784876	721	729	+	15.4592	TTCAGCACC	NA	NA	NA	NA	NA	NA	L_only	2	0	0	0	0	0	0	0	0	0	0	0	0	0	0	0	1	0	0	0	0	0	0	1
19:12933418-12934172	208	217	-	17.0918	GGACAGCGCC	NA	NA	NA	NA	NA	NA	R_only	12	0	0	1	0	0	1	1	0	1	0	1	0	1	1	1	0	1	1	0	0	0	1	1
19:13243879-13244634	225	234	+	16.3673	GGACAGCTCC	280	288	+	15.4592	TTCAGCACC	45	Flipped	21	1	1	1	1	1	1	1	0	1	1	1	1	1	1	1	1	1	1	1	0	1	1	1
19:13415592-13416348	258	267	-	16.3673	GGACAGCTCC	NA	NA	NA	NA	NA	NA	R_only	23	1	1	1	1	1	1	1	1	1	1	1	1	1	1	1	1	1	1	1	1	1	1	1
19:13462792-13463975	709	717	+	15.4592	TTCAGCACC	NA	NA	NA	NA	NA	NA	L_only	23	1	1	1	1	1	1	1	1	1	1	1	1	1	1	1	1	1	1	1	1	1	1	1
19:14136297-14136793	138	146	+	15.4592	TTCAGCACC	NA	NA	NA	NA	NA	NA	L_only	3	0	0	0	0	0	0	0	0	0	0	0	0	0	0	0	1	0	1	0	0	0	0	1
19:14795018-14795498	226	235	-	16.3673	GGACAGCTCC	NA	NA	NA	NA	NA	NA	R_only	13	0	1	1	0	1	0	1	0	1	1	0	0	1	0	1	1	1	1	0	1	1	0	0
19:15014352-15016788	412	420	-	15.4592	TTCAGCACC	NA	NA	NA	NA	NA	NA	L_only	23	1	1	1	1	1	1	1	1	1	1	1	1	1	1	1	1	1	1	1	1	1	1	1
19:15014352-15016788	1812	1820	-	15.4592	TTCAGCACC	NA	NA	NA	NA	NA	NA	L_only	23	1	1	1	1	1	1	1	1	1	1	1	1	1	1	1	1	1	1	1	1	1	1	1
19:15538515-15539420	464	473	+	16.3673	GGACAGCTCC	NA	NA	NA	NA	NA	NA	R_only	23	1	1	1	1	1	1	1	1	1	1	1	1	1	1	1	1	1	1	1	1	1	1	1
19:15577101-15577804	267	276	-	15.898	GGACAGCACC	284	292	-	15.4592	TTCAGCACC	7	Altered_gap	21	1	1	1	1	1	1	1	0	1	1	1	0	1	1	1	1	1	1	1	1	1	1	1
19:15623421-15624584	480	489	-	17.0918	GGACAGCGCC	498	506	-	15.4592	TTCAGCACC	8	Altered_gap	23	1	1	1	1	1	1	1	1	1	1	1	1	1	1	1	1	1	1	1	1	1	1	1
19:15652447-15653206	330	338	-	15.4592	TTCAGCACC	NA	NA	NA	NA	NA	NA	L_only	11	0	0	1	0	0	1	0	0	1	1	0	0	1	0	0	1	0	1	1	1	0	1	1
19:15684705-15685549	312	321	-	17.0918	GGACAGCGCC	329	337	-	15.4592	TTCAGCACC	7	Altered_gap	23	1	1	1	1	1	1	1	1	1	1	1	1	1	1	1	1	1	1	1	1	1	1	1
19:15717645-15718473	338	346	+	15.4592	TTCAGCACC	NA	NA	NA	NA	NA	NA	L_only	23	1	1	1	1	1	1	1	1	1	1	1	1	1	1	1	1	1	1	1	1	1	1	1
19:15769190-15770123	564	572	+	15.4592	TTCAGCACC	NA	NA	NA	NA	NA	NA	L_only	22	1	1	1	1	1	1	1	1	1	1	1	0	1	1	1	1	1	1	1	1	1	1	1
19:15885770-15886410	323	331	+	15.4592	TTCAGCACC	NA	NA	NA	NA	NA	NA	L_only	7	0	0	1	0	0	0	0	0	1	1	0	0	0	0	1	1	1	0	0	0	0	1	0
19:15921887-15922531	319	327	+	15.4592	TTCAGCACC	NA	NA	NA	NA	NA	NA	L_only	8	0	0	1	0	0	0	0	0	1	1	0	0	0	0	1	1	1	0	1	0	0	1	0
19:16051125-16051742	309	318	+	16.3673	GGACAGCTCC	NA	NA	NA	NA	NA	NA	R_only	23	1	1	1	1	1	1	1	1	1	1	1	1	1	1	1	1	1	1	1	1	1	1	1
19:16377533-16377933	195	204	+	16.3673	GGACAGCTCC	NA	NA	NA	NA	NA	NA	R_only	3	0	0	0	0	0	0	0	0	0	0	1	0	0	0	0	0	1	1	0	0	0	0	0
19:16598841-16599231	195	204	+	16.3673	GGACAGCTCC	NA	NA	NA	NA	NA	NA	R_only	8	1	0	1	0	0	0	0	0	1	0	0	0	1	0	0	1	1	1	0	0	1	0	0
19:16706020-16706602	320	329	+	16.3673	GGACAGCTCC	NA	NA	NA	NA	NA	NA	R_only	20	1	1	1	1	1	0	1	0	1	1	1	1	1	1	1	1	1	1	1	1	1	0	1
19:16758860-16759537	227	236	-	17.0918	GGACAGCGCC	NA	NA	NA	NA	NA	NA	R_only	23	1	1	1	1	1	1	1	1	1	1	1	1	1	1	1	1	1	1	1	1	1	1	1
19:17235651-17235933	150	158	-	15.4592	TTCAGCACC	NA	NA	NA	NA	NA	NA	L_only	2	0	0	0	0	0	0	0	0	0	0	0	0	0	0	0	1	0	0	0	0	0	1	0
19:1734919-1735438	241	249	+	15.4592	TTCAGCACC	NA	NA	NA	NA	NA	NA	L_only	22	1	1	1	1	1	1	1	1	1	1	1	1	1	1	1	1	1	1	1	0	1	1	1
19:17687303-17688845	1038	1046	+	15.4592	TTCAGCACC	1055	1064	+	17.0918	GGACAGCGCC	8	Altered_gap	23	1	1	1	1	1	1	1	1	1	1	1	1	1	1	1	1	1	1	1	1	1	1	1
19:17889410-17890457	396	404	-	15.4592	TTCAGCACC	NA	NA	NA	NA	NA	NA	L_only	23	1	1	1	1	1	1	1	1	1	1	1	1	1	1	1	1	1	1	1	1	1	1	1
19:18232540-18234559	767	776	-	16.3673	GGACAGCTCC	785	793	-	15.4592	TTCAGCACC	8	Altered_gap	23	1	1	1	1	1	1	1	1	1	1	1	1	1	1	1	1	1	1	1	1	1	1	1
19:18232540-18234559	858	866	-	15.4592	TTCAGCACC	NA	NA	NA	NA	NA	NA	L_only	23	1	1	1	1	1	1	1	1	1	1	1	1	1	1	1	1	1	1	1	1	1	1	1
19:18232540-18234559	1250	1258	-	15.4592	TTCAGCACC	NA	NA	NA	NA	NA	NA	L_only	23	1	1	1	1	1	1	1	1	1	1	1	1	1	1	1	1	1	1	1	1	1	1	1
19:18232540-18234559	1180	1188	-	15.4592	TTCAGCACC	NA	NA	NA	NA	NA	NA	L_only	23	1	1	1	1	1	1	1	1	1	1	1	1	1	1	1	1	1	1	1	1	1	1	1
19:18848076-18848396	143	152	-	16.3673	GGACAGCTCC	NA	NA	NA	NA	NA	NA	R_only	3	0	0	0	0	0	0	0	1	0	0	0	0	1	0	0	0	0	0	0	0	1	0	0
19:19033609-19034165	518	526	+	15.4592	TTCAGCACC	NA	NA	NA	NA	NA	NA	L_only	5	0	0	0	0	0	0	1	0	0	0	1	0	0	0	0	1	0	0	1	0	0	0	1
19:19147981-19148240	108	117	-	17.0918	GGACAGCGCC	NA	NA	NA	NA	NA	NA	R_only	2	0	0	0	0	0	0	0	0	0	0	0	0	0	0	0	1	0	1	0	0	0	0	0
19:19214497-19215565	631	639	+	15.4592	TTCAGCACC	NA	NA	NA	NA	NA	NA	L_only	22	1	1	1	0	1	1	1	1	1	1	1	1	1	1	1	1	1	1	1	1	1	1	1
19:19366700-19367143	160	169	-	17.0918	GGACAGCGCC	NA	NA	NA	NA	NA	NA	R_only	7	0	0	1	0	0	0	1	0	0	0	0	0	0	0	1	1	1	1	0	0	1	0	0
19:19538673-19539073	206	215	+	16.3673	GGACAGCTCC	NA	NA	NA	NA	NA	NA	R_only	2	0	0	0	0	0	0	0	0	0	0	0	0	0	0	0	0	1	1	0	0	0	0	0
19:2145859-2146430	305	314	+	16.3673	GGACAGCTCC	NA	NA	NA	NA	NA	NA	R_only	21	1	1	1	1	1	1	1	0	1	1	1	1	1	1	1	1	1	1	1	0	1	1	1
19:2720867-2721347	230	239	-	16.3673	GGACAGCTCC	NA	NA	NA	NA	NA	NA	R_only	18	1	1	0	1	1	1	1	0	1	1	1	0	1	1	1	1	1	1	0	0	1	1	1
19:277349-278208	387	396	-	16.3673	GGACAGCTCC	NA	NA	NA	NA	NA	NA	R_only	23	1	1	1	1	1	1	1	1	1	1	1	1	1	1	1	1	1	1	1	1	1	1	1
19:28376770-28377702	445	453	+	15.4592	TTCAGCACC	NA	NA	NA	NA	NA	NA	L_only	23	1	1	1	1	1	1	1	1	1	1	1	1	1	1	1	1	1	1	1	1	1	1	1
19:29329292-29330127	377	385	+	15.4592	TTCAGCACC	NA	NA	NA	NA	NA	NA	L_only	23	1	1	1	1	1	1	1	1	1	1	1	1	1	1	1	1	1	1	1	1	1	1	1
19:29415360-29416137	317	326	+	17.0918	GGACAGCGCC	NA	NA	NA	NA	NA	NA	R_only	22	1	1	1	1	1	1	1	0	1	1	1	1	1	1	1	1	1	1	1	1	1	1	1
19:31632709-31633099	166	174	+	15.4592	TTCAGCACC	NA	NA	NA	NA	NA	NA	L_only	4	0	0	0	0	1	0	0	0	1	0	0	0	0	0	0	1	0	1	0	0	0	0	0
19:3243431-3244609	763	771	+	15.4592	TTCAGCACC	NA	NA	NA	NA	NA	NA	L_only	22	1	1	1	0	1	1	1	1	1	1	1	1	1	1	1	1	1	1	1	1	1	1	1
19:3307197-3307812	309	317	+	15.4592	TTCAGCACC	327	336	+	16.3673	GGACAGCTCC	9	Altered_gap	23	1	1	1	1	1	1	1	1	1	1	1	1	1	1	1	1	1	1	1	1	1	1	1
19:33348583-33349223	324	332	-	15.4592	TTCAGCACC	NA	NA	NA	NA	NA	NA	L_only	9	0	1	1	0	0	0	1	0	0	1	0	0	1	1	1	1	0	0	0	0	1	0	0
19:33677332-33678493	651	660	-	16.3673	GGACAGCTCC	669	677	-	15.4592	TTCAGCACC	8	Altered_gap	23	1	1	1	1	1	1	1	1	1	1	1	1	1	1	1	1	1	1	1	1	1	1	1
19:33740496-33741620	494	503	-	16.3673	GGACAGCTCC	NA	NA	NA	NA	NA	NA	R_only	23	1	1	1	1	1	1	1	1	1	1	1	1	1	1	1	1	1	1	1	1	1	1	1
19:33767608-33768493	442	451	-	16.3673	GGACAGCTCC	NA	NA	NA	NA	NA	NA	R_only	23	1	1	1	1	1	1	1	1	1	1	1	1	1	1	1	1	1	1	1	1	1	1	1
19:3410196-3410442	129	137	-	15.4592	TTCAGCACC	NA	NA	NA	NA	NA	NA	L_only	2	0	0	0	0	0	0	0	0	0	0	0	0	0	0	0	1	0	1	0	0	0	0	0
19:34319176-34319520	143	152	-	16.3673	GGACAGCTCC	NA	NA	NA	NA	NA	NA	R_only	2	0	0	0	0	0	0	0	0	0	0	0	0	0	0	1	0	1	0	0	0	0	0	0
19:35407490-35408325	429	437	-	15.4592	TTCAGCACC	NA	NA	NA	NA	NA	NA	L_only	15	1	0	1	1	0	1	0	0	1	1	1	0	0	0	1	1	1	1	1	0	1	1	1
19:35524360-35524870	263	272	-	16.3673	GGACAGCTCC	NA	NA	NA	NA	NA	NA	R_only	9	0	0	0	1	1	0	1	0	0	0	1	1	1	0	0	1	1	1	0	0	0	0	0
19:3591249-3591669	204	213	+	16.3673	GGACAGCTCC	NA	NA	NA	NA	NA	NA	R_only	3	0	0	1	0	0	0	0	0	1	0	0	0	0	0	0	0	1	0	0	0	0	0	0
19:37172420-37173134	414	423	-	17.0918	GGACAGCGCC	NA	NA	NA	NA	NA	NA	R_only	2	0	0	0	0	0	0	0	0	0	0	0	0	0	0	0	0	0	0	0	0	1	0	1
19:3876686-3877517	420	429	+	16.3673	GGACAGCTCC	NA	NA	NA	NA	NA	NA	R_only	23	1	1	1	1	1	1	1	1	1	1	1	1	1	1	1	1	1	1	1	1	1	1	1
19:38899475-38900286	54	62	-	15.4592	TTCAGCACC	NA	NA	NA	NA	NA	NA	L_only	2	0	0	0	0	0	0	0	0	0	0	0	0	0	0	0	0	0	0	1	0	0	0	1
19:38946211-38946986	288	297	-	17.0918	GGACAGCGCC	NA	NA	NA	NA	NA	NA	R_only	19	1	0	1	0	1	1	0	0	1	1	1	1	1	1	1	1	1	1	1	1	1	1	1
19:39480592-39481353	469	477	-	15.4592	TTCAGCACC	NA	NA	NA	NA	NA	NA	L_only	7	0	0	0	0	1	0	1	0	1	0	0	0	0	1	0	0	0	0	1	0	1	0	1
19:39566033-39566736	242	250	+	15.4592	TTCAGCACC	NA	NA	NA	NA	NA	NA	L_only	20	0	0	1	1	1	1	1	1	1	1	0	1	1	1	1	1	1	1	1	1	1	1	1
19:4049241-4049770	252	260	-	15.4592	TTCAGCACC	NA	NA	NA	NA	NA	NA	L_only	15	1	1	1	0	1	0	1	0	1	0	1	1	1	0	1	1	1	1	0	0	1	0	1
19:40530591-40531305	174	183	-	16.3673	GGACAGCTCC	NA	NA	NA	NA	NA	NA	R_only	22	1	1	1	1	1	1	1	1	1	1	1	1	1	1	1	1	1	1	1	0	1	1	1
19:40603103-40604049	341	349	+	15.4592	TTCAGCACC	NA	NA	NA	NA	NA	NA	L_only	7	0	0	0	0	0	0	1	0	1	1	0	0	0	0	0	1	1	1	0	0	1	0	1
19:40991294-40991976	406	415	+	16.3673	GGACAGCTCC	NA	NA	NA	NA	NA	NA	R_only	15	0	1	1	0	1	0	0	0	1	1	1	0	1	0	1	1	1	1	1	1	1	0	1
19:41193123-41193839	205	214	-	17.0918	GGACAGCGCC	NA	NA	NA	NA	NA	NA	R_only	2	0	0	0	0	0	0	0	0	0	0	0	0	0	1	0	0	0	0	0	0	0	0	1
19:41218539-41219274	424	433	+	17.0918	GGACAGCGCC	NA	NA	NA	NA	NA	NA	R_only	2	0	0	0	0	0	0	0	0	0	0	0	0	1	0	1	0	0	0	0	0	0	0	1
19:41309039-41309546	279	288	+	16.3673	GGACAGCTCC	NA	NA	NA	NA	NA	NA	R_only	7	1	1	0	0	0	0	0	0	0	0	0	0	0	0	0	1	1	1	0	0	1	0	1
19:41696211-41696962	303	312	+	17.0918	GGACAGCGCC	NA	NA	NA	NA	NA	NA	R_only	23	1	1	1	1	1	1	1	1	1	1	1	1	1	1	1	1	1	1	1	1	1	1	1
19:41705153-41706076	502	511	+	17.0918	GGACAGCGCC	NA	NA	NA	NA	NA	NA	R_only	23	1	1	1	1	1	1	1	1	1	1	1	1	1	1	1	1	1	1	1	1	1	1	1
19:4172618-4173690	589	597	+	15.4592	TTCAGCACC	NA	NA	NA	NA	NA	NA	L_only	22	1	1	1	0	1	1	1	1	1	1	1	1	1	1	1	1	1	1	1	1	1	1	1
19:41996645-41997716	632	640	-	15.4592	TTCAGCACC	642	651	+	16.3673	GGACAGCTCC	1	Divergent	23	1	1	1	1	1	1	1	1	1	1	1	1	1	1	1	1	1	1	1	1	1	1	1
19:42114804-42115690	559	568	+	16.3673	GGACAGCTCC	NA	NA	NA	NA	NA	NA	R_only	22	1	1	1	1	1	1	1	1	1	1	1	1	1	1	1	1	1	1	1	0	1	1	1
19:42123683-42124243	286	295	-	16.3673	GGACAGCTCC	NA	NA	NA	NA	NA	NA	R_only	13	0	1	1	0	0	1	1	0	1	0	0	0	1	0	1	1	1	1	0	0	1	1	1
19:42139974-42140990	359	368	-	16.3673	GGACAGCTCC	NA	NA	NA	NA	NA	NA	R_only	22	1	1	1	0	1	1	1	1	1	1	1	1	1	1	1	1	1	1	1	1	1	1	1
19:42313270-42314212	514	522	-	15.4592	TTCAGCACC	NA	NA	NA	NA	NA	NA	L_only	23	1	1	1	1	1	1	1	1	1	1	1	1	1	1	1	1	1	1	1	1	1	1	1
19:42606551-42607118	35	43	-	15.4592	TTCAGCACC	NA	NA	NA	NA	NA	NA	L_only	3	0	0	0	0	0	0	0	0	0	0	0	0	0	0	1	0	0	1	0	0	0	0	1
19:43802057-43802697	344	353	+	16.3673	GGACAGCTCC	NA	NA	NA	NA	NA	NA	R_only	11	0	0	1	0	1	0	0	0	0	1	0	0	1	1	1	1	1	1	0	0	1	1	0
19:45495706-45496923	788	797	+	16.3673	GGACAGCTCC	NA	NA	NA	NA	NA	NA	R_only	22	1	1	1	0	1	1	1	1	1	1	1	1	1	1	1	1	1	1	1	1	1	1	1
19:45646050-45646847	566	574	-	15.4592	TTCAGCACC	NA	NA	NA	NA	NA	NA	L_only	19	1	1	1	0	1	1	1	1	1	1	1	0	1	1	1	1	1	1	1	0	1	1	1
19:45792036-45792694	401	410	-	17.0918	GGACAGCGCC	NA	NA	NA	NA	NA	NA	R_only	4	0	0	0	0	0	0	0	0	1	0	0	0	0	0	0	0	0	0	1	0	1	1	0
19:45792036-45792694	245	253	+	15.4592	TTCAGCACC	NA	NA	NA	NA	NA	NA	L_only	4	0	0	0	0	0	0	0	0	1	0	0	0	0	0	0	0	0	0	1	0	1	1	0
19:45952118-45953330	614	622	+	15.4592	TTCAGCACC	NA	NA	NA	NA	NA	NA	L_only	22	1	1	1	0	1	1	1	1	1	1	1	1	1	1	1	1	1	1	1	1	1	1	1
19:46225321-46226332	414	422	-	15.4592	TTCAGCACC	NA	NA	NA	NA	NA	NA	L_only	22	1	1	1	1	1	1	1	1	1	1	0	1	1	1	1	1	1	1	1	1	1	1	1
19:46861488-46863011	1160	1169	-	16.3673	GGACAGCTCC	NA	NA	NA	NA	NA	NA	R_only	11	1	1	0	0	0	0	0	0	1	1	0	0	1	1	1	1	1	1	0	0	1	0	1
19:46861488-46863011	304	313	-	16.3673	GGACAGCTCC	NA	NA	NA	NA	NA	NA	R_only	11	1	1	0	0	0	0	0	0	1	1	0	0	1	1	1	1	1	1	0	0	1	0	1
19:47045699-47046209	249	258	-	17.0918	GGACAGCGCC	NA	NA	NA	NA	NA	NA	R_only	10	0	1	0	0	1	0	0	0	1	0	1	0	0	0	1	1	1	1	0	0	1	0	1
19:47073533-47074043	244	253	+	16.3673	GGACAGCTCC	NA	NA	NA	NA	NA	NA	R_only	13	0	1	1	0	1	0	0	0	1	0	1	1	1	0	0	1	1	1	0	0	1	1	1
19:47444101-47444999	397	405	-	15.4592	TTCAGCACC	NA	NA	NA	NA	NA	NA	L_only	23	1	1	1	1	1	1	1	1	1	1	1	1	1	1	1	1	1	1	1	1	1	1	1
19:47471830-47472510	295	303	+	15.4592	TTCAGCACC	313	322	+	15.898	GGACAGCACC	9	Altered_gap	23	1	1	1	1	1	1	1	1	1	1	1	1	1	1	1	1	1	1	1	1	1	1	1
19:48110366-48111031	222	231	+	16.3673	GGACAGCTCC	NA	NA	NA	NA	NA	NA	R_only	23	1	1	1	1	1	1	1	1	1	1	1	1	1	1	1	1	1	1	1	1	1	1	1
19:48333928-48334424	280	289	+	17.0918	GGACAGCGCC	NA	NA	NA	NA	NA	NA	R_only	2	0	0	1	0	0	0	0	0	0	0	0	0	0	0	0	0	0	0	0	0	0	0	1
19:49119834-49120678	356	365	-	16.3673	GGACAGCTCC	NA	NA	NA	NA	NA	NA	R_only	22	1	1	1	1	1	1	1	1	1	1	1	1	1	1	1	1	1	1	1	0	1	1	1
19:49538634-49539024	207	216	+	16.3673	GGACAGCTCC	NA	NA	NA	NA	NA	NA	R_only	7	0	0	1	0	0	1	0	0	1	0	0	0	0	0	0	1	1	1	0	0	0	1	0
19:49889880-49890648	554	562	+	15.4592	TTCAGCACC	NA	NA	NA	NA	NA	NA	L_only	4	0	0	0	0	0	0	0	0	0	0	0	1	0	0	0	1	0	1	0	0	0	0	1
19:49986397-49987862	847	855	-	15.4592	TTCAGCACC	NA	NA	NA	NA	NA	NA	L_only	23	1	1	1	1	1	1	1	1	1	1	1	1	1	1	1	1	1	1	1	1	1	1	1
19:49986397-49987862	954	962	-	15.4592	TTCAGCACC	NA	NA	NA	NA	NA	NA	L_only	23	1	1	1	1	1	1	1	1	1	1	1	1	1	1	1	1	1	1	1	1	1	1	1
19:49986397-49987862	1119	1127	-	15.4592	TTCAGCACC	NA	NA	NA	NA	NA	NA	L_only	23	1	1	1	1	1	1	1	1	1	1	1	1	1	1	1	1	1	1	1	1	1	1	1
19:49986397-49987862	897	905	-	15.4592	TTCAGCACC	NA	NA	NA	NA	NA	NA	L_only	23	1	1	1	1	1	1	1	1	1	1	1	1	1	1	1	1	1	1	1	1	1	1	1
19:5024206-5024846	308	317	-	16.3673	GGACAGCTCC	NA	NA	NA	NA	NA	NA	R_only	4	0	0	0	0	0	0	0	0	0	1	0	0	0	0	0	1	1	1	0	0	0	0	0
19:50325375-50326120	387	396	+	16.3673	GGACAGCTCC	NA	NA	NA	NA	NA	NA	R_only	22	1	1	1	1	1	1	1	1	1	1	1	1	1	1	1	1	1	1	1	0	1	1	1
19:50334403-50334660	111	119	+	15.4592	TTCAGCACC	NA	NA	NA	NA	NA	NA	L_only	4	0	0	1	0	0	0	0	0	0	0	0	0	0	0	0	1	0	1	0	0	0	1	0
19:50683461-50683705	114	122	+	15.4592	TTCAGCACC	NA	NA	NA	NA	NA	NA	L_only	2	0	0	0	0	0	0	0	0	0	0	0	0	0	0	0	1	0	1	0	0	0	0	0
19:50798004-50798889	200	209	+	16.3673	GGACAGCTCC	NA	NA	NA	NA	NA	NA	R_only	21	1	1	1	1	1	1	1	0	1	1	1	1	1	1	1	1	1	1	1	0	1	1	1
19:51318418-51319355	458	467	+	16.3673	GGACAGCTCC	NA	NA	NA	NA	NA	NA	R_only	23	1	1	1	1	1	1	1	1	1	1	1	1	1	1	1	1	1	1	1	1	1	1	1
19:51480203-51481254	611	620	+	16.3673	GGACAGCTCC	NA	NA	NA	NA	NA	NA	R_only	23	1	1	1	1	1	1	1	1	1	1	1	1	1	1	1	1	1	1	1	1	1	1	1
19:51552067-51552441	184	193	+	16.3673	GGACAGCTCC	NA	NA	NA	NA	NA	NA	R_only	8	0	0	0	0	0	1	0	0	1	1	0	0	0	0	1	1	0	1	0	0	1	1	0
19:51607825-51608775	331	340	-	17.0918	GGACAGCGCC	NA	NA	NA	NA	NA	NA	R_only	21	1	1	1	0	1	1	1	1	1	1	1	1	1	1	1	1	1	1	1	0	1	1	1
19:5345668-5346521	331	340	+	16.3673	GGACAGCTCC	NA	NA	NA	NA	NA	NA	R_only	18	1	1	1	0	1	1	1	0	1	1	1	0	1	1	1	1	1	1	0	0	1	1	1
19:53726692-53727172	204	212	-	15.4592	TTCAGCACC	NA	NA	NA	NA	NA	NA	L_only	4	0	1	0	0	0	0	0	0	0	0	0	0	0	0	1	1	0	1	0	0	0	0	0
19:54469572-54470001	358	366	+	15.4592	TTCAGCACC	NA	NA	NA	NA	NA	NA	L_only	2	0	0	0	0	0	0	0	0	0	0	0	0	0	1	0	0	0	0	0	0	1	0	0
19:54517228-54518026	462	470	+	15.4592	TTCAGCACC	NA	NA	NA	NA	NA	NA	L_only	23	1	1	1	1	1	1	1	1	1	1	1	1	1	1	1	1	1	1	1	1	1	1	1
19:55198567-55199310	274	283	-	16.3673	GGACAGCTCC	NA	NA	NA	NA	NA	NA	R_only	22	1	1	1	1	1	1	1	1	1	1	1	1	1	1	1	1	1	1	1	0	1	1	1
19:55201339-55202171	290	299	-	16.3673	GGACAGCTCC	NA	NA	NA	NA	NA	NA	R_only	3	0	1	0	0	0	0	0	0	1	0	0	0	0	0	0	0	1	0	0	0	0	0	0
19:55220487-55221179	271	279	-	15.4592	TTCAGCACC	NA	NA	NA	NA	NA	NA	L_only	23	1	1	1	1	1	1	1	1	1	1	1	1	1	1	1	1	1	1	1	1	1	1	1
19:55338502-55339581	947	956	-	16.3673	GGACAGCTCC	NA	NA	NA	NA	NA	NA	R_only	2	0	0	0	0	0	0	0	1	0	0	0	0	0	0	0	0	0	0	1	0	0	0	0
19:56083684-56084357	134	142	-	15.4592	TTCAGCACC	NA	NA	NA	NA	NA	NA	L_only	21	1	1	1	0	1	1	1	0	1	1	1	1	1	1	1	1	1	1	1	1	1	1	1
19:56639042-56639943	379	387	-	15.4592	TTCAGCACC	NA	NA	NA	NA	NA	NA	L_only	23	1	1	1	1	1	1	1	1	1	1	1	1	1	1	1	1	1	1	1	1	1	1	1
19:56705748-56706639	380	388	-	15.4592	TTCAGCACC	NA	NA	NA	NA	NA	NA	L_only	23	1	1	1	1	1	1	1	1	1	1	1	1	1	1	1	1	1	1	1	1	1	1	1
19:57269663-57270007	177	186	+	16.3673	GGACAGCTCC	NA	NA	NA	NA	NA	NA	R_only	7	0	0	1	0	0	1	0	0	0	0	0	0	1	0	1	1	0	1	0	0	0	1	0
19:58278336-58279887	719	728	-	17.0918	GGACAGCGCC	NA	NA	NA	NA	NA	NA	R_only	7	0	0	0	0	0	0	1	1	1	1	1	0	0	0	0	1	0	1	1	0	0	0	1
19:58317398-58318673	259	267	-	15.4592	TTCAGCACC	NA	NA	NA	NA	NA	NA	L_only	23	1	1	1	1	1	1	1	1	1	1	1	1	1	1	1	1	1	1	1	1	1	1	1
19:590746-592376	925	933	+	15.4592	TTCAGCACC	NA	NA	NA	NA	NA	NA	L_only	22	1	1	1	0	1	1	1	1	1	1	1	1	1	1	1	1	1	1	1	1	1	1	1
19:6272179-6272885	373	382	+	16.3673	GGACAGCTCC	NA	NA	NA	NA	NA	NA	R_only	5	0	0	0	0	0	0	0	1	0	1	0	0	1	0	0	1	1	0	0	0	1	0	0
19:6272179-6272885	111	120	-	17.0918	GGACAGCGCC	NA	NA	NA	NA	NA	NA	R_only	5	0	0	0	0	0	0	0	1	0	1	0	0	1	0	0	1	1	0	0	0	1	0	0
19:6570677-6571490	289	297	-	15.4592	TTCAGCACC	NA	NA	NA	NA	NA	NA	L_only	10	0	1	1	0	0	0	0	0	1	1	0	0	0	0	1	1	1	1	1	0	1	0	0
19:7113175-7113917	273	282	+	16.3673	GGACAGCTCC	NA	NA	NA	NA	NA	NA	R_only	22	1	1	1	1	1	1	1	0	1	1	1	1	1	1	1	1	1	1	1	1	1	1	1
19:7505595-7506151	271	280	-	16.3673	GGACAGCTCC	NA	NA	NA	NA	NA	NA	R_only	18	1	0	1	1	1	1	1	0	1	1	1	1	1	0	0	1	1	1	1	0	1	1	1
19:7509192-7510319	625	634	+	17.0918	GGACAGCGCC	NA	NA	NA	NA	NA	NA	R_only	22	1	1	1	1	1	1	1	1	1	1	1	1	1	1	1	1	1	1	1	0	1	1	1
19:7562495-7563507	501	509	+	14.551	GTCAGCACC	522	531	-	15.898	GGACAGCACC	12	Convergent	23	1	1	1	1	1	1	1	1	1	1	1	1	1	1	1	1	1	1	1	1	1	1	1
19:7611295-7612174	418	426	+	15.4592	TTCAGCACC	438	447	+	14.6837	GGACAGCGAC	11	Altered_gap	22	1	1	1	1	1	1	1	1	1	1	1	1	1	1	1	1	1	1	1	0	1	1	1
19:7783659-7784314	397	406	+	16.3673	GGACAGCTCC	NA	NA	NA	NA	NA	NA	R_only	19	0	1	1	1	1	0	1	0	1	1	1	1	1	1	1	1	1	1	0	1	1	1	1
19:7943426-7944611	907	915	+	15.4592	TTCAGCACC	NA	NA	NA	NA	NA	NA	L_only	13	0	1	1	0	0	1	1	0	1	0	1	0	1	1	1	1	1	1	1	0	1	1	1
19:8584188-8585046	338	347	+	16.3673	GGACAGCTCC	NA	NA	NA	NA	NA	NA	R_only	17	1	1	1	0	1	0	1	0	1	1	0	1	1	1	1	1	1	1	1	0	1	0	1
19:8585972-8586482	234	243	-	16.3673	GGACAGCTCC	NA	NA	NA	NA	NA	NA	R_only	3	0	0	0	0	1	0	0	0	0	0	0	1	0	0	0	0	0	1	0	0	0	0	0
19:8731236-8732124	384	393	-	17.0918	GGACAGCGCC	402	410	-	13.4694	ATCAGCACC	8	Altered_gap	23	1	1	1	1	1	1	1	1	1	1	1	1	1	1	1	1	1	1	1	1	1	1	1
19:8973207-8974273	502	510	-	15.4592	TTCAGCACC	NA	NA	NA	NA	NA	NA	L_only	23	1	1	1	1	1	1	1	1	1	1	1	1	1	1	1	1	1	1	1	1	1	1	1
2:10033368-10033811	226	234	-	15.4592	TTCAGCACC	NA	NA	NA	NA	NA	NA	L_only	14	0	0	1	1	1	1	1	0	1	1	0	0	1	0	1	1	1	1	0	0	1	1	0
2:10057251-10058038	188	197	+	17.0918	GGACAGCGCC	NA	NA	NA	NA	NA	NA	R_only	5	0	0	0	0	1	0	0	0	0	0	0	0	0	1	0	0	1	1	0	0	1	0	0
2:10057251-10058038	504	513	-	16.3673	GGACAGCTCC	NA	NA	NA	NA	NA	NA	R_only	5	0	0	0	0	1	0	0	0	0	0	0	0	0	1	0	0	1	1	0	0	1	0	0
2:101252518-101253158	299	308	-	17.0918	GGACAGCGCC	NA	NA	NA	NA	NA	NA	R_only	10	0	0	0	0	0	0	1	0	1	1	1	0	1	0	1	1	1	0	0	0	1	1	0
2:101387040-101387596	260	269	-	17.0918	GGACAGCGCC	NA	NA	NA	NA	NA	NA	R_only	19	1	1	1	1	0	0	1	1	1	0	1	0	1	1	1	1	1	1	1	1	1	1	1
2:101408416-101408736	132	141	+	17.0918	GGACAGCGCC	NA	NA	NA	NA	NA	NA	R_only	2	0	0	0	0	0	0	0	0	0	0	0	0	0	0	0	1	0	0	0	0	1	0	0
2:101982661-101983051	169	178	+	16.3673	GGACAGCTCC	NA	NA	NA	NA	NA	NA	R_only	5	0	0	0	0	0	0	0	0	1	0	0	0	1	1	0	0	1	0	0	0	1	0	0
2:102277222-102277542	132	141	-	16.3673	GGACAGCTCC	NA	NA	NA	NA	NA	NA	R_only	5	0	0	1	0	0	0	0	0	0	0	0	0	1	0	0	0	1	1	0	0	1	0	0
2:105502580-105503342	251	259	-	15.4592	TTCAGCACC	NA	NA	NA	NA	NA	NA	L_only	9	0	1	1	0	0	0	0	0	1	1	0	0	0	0	1	0	1	1	1	0	1	0	0
2:106115329-106115729	195	204	+	16.3673	GGACAGCTCC	NA	NA	NA	NA	NA	NA	R_only	11	0	0	1	1	0	0	1	0	0	1	0	0	1	1	1	1	1	0	0	1	1	0	0
2:107409549-107409949	210	219	-	16.3673	GGACAGCTCC	NA	NA	NA	NA	NA	NA	R_only	2	0	0	0	0	0	0	0	0	0	0	0	0	0	0	0	0	1	1	0	0	0	0	0
2:108139208-108140052	508	516	+	15.4592	TTCAGCACC	NA	NA	NA	NA	NA	NA	L_only	23	1	1	1	1	1	1	1	1	1	1	1	1	1	1	1	1	1	1	1	1	1	1	1
2:10839731-10840369	93	101	-	15.4592	TTCAGCACC	NA	NA	NA	NA	NA	NA	L_only	22	1	1	1	1	1	1	1	1	1	1	1	1	1	1	1	1	1	1	1	0	1	1	1
2:108533688-108534319	522	530	-	15.4592	TTCAGCACC	NA	NA	NA	NA	NA	NA	L_only	3	0	0	0	0	0	0	1	0	1	0	0	0	0	0	0	0	0	0	0	0	0	1	1
2:109377928-109378328	211	219	-	15.4592	TTCAGCACC	NA	NA	NA	NA	NA	NA	L_only	3	0	0	0	0	0	0	0	0	0	0	0	0	0	0	1	0	1	1	0	0	0	0	0
2:110770883-110771649	395	404	-	16.3673	GGACAGCTCC	NA	NA	NA	NA	NA	NA	R_only	12	0	1	1	0	0	0	0	1	0	1	1	0	1	1	1	1	1	1	0	1	1	0	0
2:110818775-110819165	209	217	+	15.4592	TTCAGCACC	NA	NA	NA	NA	NA	NA	L_only	6	0	0	1	0	0	1	0	0	1	0	0	0	0	0	1	0	0	1	0	0	0	1	0
2:111043613-111044003	166	175	-	16.3673	GGACAGCTCC	NA	NA	NA	NA	NA	NA	R_only	2	0	0	0	0	0	1	0	0	1	0	0	0	0	0	0	0	0	0	0	0	0	0	0
2:111133628-111134018	193	201	-	15.4592	TTCAGCACC	NA	NA	NA	NA	NA	NA	L_only	2	0	0	0	0	0	0	0	0	1	0	0	0	0	0	0	0	0	1	0	0	0	0	0
2:11132621-11133275	442	451	-	16.3673	GGACAGCTCC	NA	NA	NA	NA	NA	NA	R_only	9	0	0	0	0	1	0	1	0	0	0	0	0	1	1	1	1	1	0	0	0	1	0	1
2:112599989-112600699	223	232	-	17.0918	GGACAGCGCC	NA	NA	NA	NA	NA	NA	R_only	2	0	0	0	0	0	0	0	0	0	0	0	0	0	0	0	1	0	0	0	0	0	0	1
2:113164002-113164642	352	361	-	16.3673	GGACAGCTCC	NA	NA	NA	NA	NA	NA	R_only	2	0	0	0	0	0	0	0	0	0	1	0	0	0	0	0	1	0	0	0	0	0	0	0
2:115162974-115163698	246	255	-	16.3673	GGACAGCTCC	NA	NA	NA	NA	NA	NA	R_only	9	0	1	0	0	1	0	1	0	1	0	0	1	0	0	0	0	1	1	0	0	1	1	0
2:115219259-115219739	249	257	-	15.4592	TTCAGCACC	NA	NA	NA	NA	NA	NA	L_only	7	0	1	0	0	1	0	1	0	1	0	0	1	0	0	1	0	0	1	0	0	0	0	0
2:11669637-11670351	318	326	+	15.4592	TTCAGCACC	NA	NA	NA	NA	NA	NA	L_only	22	1	1	1	0	1	1	1	1	1	1	1	1	1	1	1	1	1	1	1	1	1	1	1
2:117833136-117833872	255	264	+	14.4592	GGACAGTGCC	267	275	-	13.4796	CTCAGCACC	2	Convergent	23	1	1	1	1	1	1	1	1	1	1	1	1	1	1	1	1	1	1	1	1	1	1	1
2:11788776-11789120	155	164	+	16.3673	GGACAGCTCC	NA	NA	NA	NA	NA	NA	R_only	7	0	0	0	0	1	0	0	0	0	0	0	0	1	1	1	0	1	1	0	0	1	0	0
2:118714029-118714843	292	300	-	15.4592	TTCAGCACC	NA	NA	NA	NA	NA	NA	L_only	16	0	1	1	0	1	1	1	0	1	1	0	1	1	0	1	1	1	1	1	0	1	1	0
2:119064635-119064979	189	198	+	16.3673	GGACAGCTCC	NA	NA	NA	NA	NA	NA	R_only	2	0	0	0	0	0	0	0	0	0	0	0	0	0	0	1	0	0	1	0	0	0	0	0
2:119134664-119135304	320	329	+	16.3673	GGACAGCTCC	NA	NA	NA	NA	NA	NA	R_only	19	1	1	1	1	1	0	1	0	1	1	1	1	1	1	1	1	1	1	0	1	1	0	1
2:119436046-119436724	320	329	+	16.3673	GGACAGCTCC	NA	NA	NA	NA	NA	NA	R_only	5	0	0	0	0	0	0	0	0	1	1	0	0	0	0	0	1	1	1	0	0	0	0	0
2:120568220-120568700	188	196	-	14.551	GTCAGCACC	233	242	+	14.6837	GGACAGCGAC	36	Divergent	7	0	1	1	0	0	0	0	0	0	0	0	0	1	0	1	0	1	1	0	0	1	0	0
2:121817322-121817683	176	185	-	16.3673	GGACAGCTCC	NA	NA	NA	NA	NA	NA	R_only	9	0	0	1	0	1	1	0	0	1	0	0	0	0	0	1	1	1	1	0	0	1	0	0
2:124024994-124025683	270	279	-	16.3673	GGACAGCTCC	288	296	-	13.4694	ATCAGCACC	8	Altered_gap	21	0	1	1	1	1	1	1	1	1	1	1	1	1	1	1	1	1	1	1	0	1	1	1
2:124437703-124438502	293	301	+	15.4592	TTCAGCACC	NA	NA	NA	NA	NA	NA	L_only	20	1	1	1	1	1	1	1	1	1	1	1	1	0	1	1	1	1	1	1	0	1	1	0
2:124501888-124502210	152	161	-	16.3673	GGACAGCTCC	NA	NA	NA	NA	NA	NA	R_only	3	0	0	0	0	1	0	0	0	0	0	0	0	0	0	0	0	0	1	0	0	1	0	0
2:124558271-124558661	185	194	-	16.3673	GGACAGCTCC	NA	NA	NA	NA	NA	NA	R_only	6	0	0	0	1	0	0	1	0	1	0	0	0	0	0	1	0	0	1	0	0	1	0	0
2:125382963-125383283	158	166	+	15.4592	TTCAGCACC	NA	NA	NA	NA	NA	NA	L_only	4	0	0	0	0	0	1	0	0	0	0	0	0	0	0	0	0	0	1	0	0	1	1	0
2:126617531-126617921	207	216	+	16.3673	GGACAGCTCC	NA	NA	NA	NA	NA	NA	R_only	3	0	0	0	0	0	0	0	0	1	0	0	0	0	0	0	1	0	1	0	0	0	0	0
2:127700527-127701754	231	240	-	17.0918	GGACAGCGCC	NA	NA	NA	NA	NA	NA	R_only	10	0	1	1	0	0	1	1	1	1	1	1	0	1	0	1	1	0	0	1	0	1	1	1
2:129300505-129300756	136	144	-	15.4592	TTCAGCACC	NA	NA	NA	NA	NA	NA	L_only	2	0	0	1	0	0	0	0	0	0	0	0	0	0	0	0	0	0	1	0	0	0	0	0
2:130048284-130048924	299	307	+	15.4592	TTCAGCACC	NA	NA	NA	NA	NA	NA	L_only	12	0	1	0	0	1	0	1	0	1	1	1	0	0	0	1	1	1	1	0	1	0	1	0
2:130438974-130439969	468	476	+	15.4592	TTCAGCACC	NA	NA	NA	NA	NA	NA	L_only	2	0	0	0	0	0	0	0	0	0	0	0	0	0	0	0	0	1	0	1	0	0	0	0
2:131552770-131553526	322	330	-	14.551	GTCAGCACC	337	346	+	14.7143	GGACAGCGCT	6	Divergent	21	0	1	1	1	1	1	1	0	1	1	1	1	1	1	1	1	1	1	1	1	1	1	1
2:131711274-131711664	193	201	+	15.4592	TTCAGCACC	NA	NA	NA	NA	NA	NA	L_only	9	0	0	1	0	1	0	1	0	1	0	0	0	0	0	1	1	1	1	0	0	1	0	0
2:132488923-132489693	375	384	-	17.0918	GGACAGCGCC	NA	NA	NA	NA	NA	NA	R_only	23	1	1	1	1	1	1	1	1	1	1	1	1	1	1	1	1	1	1	1	1	1	1	1
2:13260396-13261114	211	219	+	15.4592	TTCAGCACC	NA	NA	NA	NA	NA	NA	L_only	20	0	1	1	1	1	1	1	1	1	1	1	1	1	1	1	1	1	1	0	1	1	1	0
2:134852361-134853018	305	314	-	16.3673	GGACAGCTCC	NA	NA	NA	NA	NA	NA	R_only	12	0	0	1	0	1	0	1	0	1	0	0	1	1	0	1	1	1	1	1	0	1	0	0
2:136182307-136182697	181	190	-	16.3673	GGACAGCTCC	NA	NA	NA	NA	NA	NA	R_only	14	0	0	1	1	1	1	1	0	1	0	0	0	0	1	1	1	1	1	0	1	1	1	0
2:136458782-136459208	213	222	+	16.3673	GGACAGCTCC	NA	NA	NA	NA	NA	NA	R_only	2	0	0	0	0	0	0	0	0	1	0	0	0	0	0	0	0	1	0	0	0	0	0	0
2:136582339-136583264	479	488	+	16.3673	GGACAGCTCC	NA	NA	NA	NA	NA	NA	R_only	23	1	1	1	1	1	1	1	1	1	1	1	1	1	1	1	1	1	1	1	1	1	1	1
2:138771501-138771981	231	240	-	16.3673	GGACAGCTCC	NA	NA	NA	NA	NA	NA	R_only	11	1	1	1	0	1	0	1	0	1	0	0	0	0	0	1	0	1	1	0	1	1	0	0
2:139141567-139142859	857	865	+	15.4592	TTCAGCACC	NA	NA	NA	NA	NA	NA	L_only	23	1	1	1	1	1	1	1	1	1	1	1	1	1	1	1	1	1	1	1	1	1	1	1
2:150021280-150021680	207	216	+	16.3673	GGACAGCTCC	NA	NA	NA	NA	NA	NA	R_only	5	0	0	0	0	0	0	0	0	0	0	0	0	1	0	1	0	1	1	0	0	1	0	0
2:151289297-151289795	180	189	-	17.0918	GGACAGCGCC	NA	NA	NA	NA	NA	NA	R_only	3	0	0	0	0	1	1	0	0	0	0	0	0	0	0	0	0	0	0	0	0	1	0	0
2:15591516-15592696	549	558	-	17.0918	GGACAGCGCC	NA	NA	NA	NA	NA	NA	R_only	17	1	1	1	1	0	1	1	1	1	1	0	0	1	1	1	1	1	1	1	1	1	1	1
2:15675138-15675738	157	166	+	16.3673	GGACAGCTCC	NA	NA	NA	NA	NA	NA	R_only	3	0	0	0	0	1	0	0	0	0	0	0	0	0	0	0	0	1	1	0	0	0	0	0
2:157587512-157588265	260	269	-	16.3673	GGACAGCTCC	NA	NA	NA	NA	NA	NA	R_only	21	0	1	1	1	1	1	1	1	1	1	0	1	1	1	1	1	1	1	1	1	1	1	1
2:157876479-157877243	273	282	+	16.3673	GGACAGCTCC	NA	NA	NA	NA	NA	NA	R_only	20	1	1	1	1	1	1	1	0	1	1	1	0	1	0	1	1	1	1	1	1	1	1	1
2:161452167-161452557	196	204	+	15.4592	TTCAGCACC	NA	NA	NA	NA	NA	NA	L_only	4	0	0	1	0	0	0	0	0	1	0	0	0	0	0	0	1	0	1	0	0	0	0	0
2:16152838-16153394	295	303	-	15.4592	TTCAGCACC	NA	NA	NA	NA	NA	NA	L_only	11	0	1	1	0	1	0	1	0	1	0	0	1	0	0	1	0	1	1	1	0	0	0	1
2:162111946-162112266	274	282	+	15.4592	TTCAGCACC	NA	NA	NA	NA	NA	NA	L_only	7	0	0	1	0	0	0	1	0	0	0	0	0	1	1	1	0	1	0	0	0	1	0	0
2:162840387-162841317	408	416	-	15.4592	TTCAGCACC	NA	NA	NA	NA	NA	NA	L_only	23	1	1	1	1	1	1	1	1	1	1	1	1	1	1	1	1	1	1	1	1	1	1	1
2:16511198-16511708	259	268	+	16.3673	GGACAGCTCC	NA	NA	NA	NA	NA	NA	R_only	7	0	0	0	0	0	0	1	0	1	0	0	1	0	0	1	1	1	1	0	0	0	0	0
2:16545947-16546949	392	400	-	15.4592	TTCAGCACC	NA	NA	NA	NA	NA	NA	L_only	23	1	1	1	1	1	1	1	1	1	1	1	1	1	1	1	1	1	1	1	1	1	1	1
2:165563369-165563925	268	276	+	15.4592	TTCAGCACC	NA	NA	NA	NA	NA	NA	L_only	9	0	0	1	0	0	0	0	0	1	0	0	1	1	0	1	0	1	1	1	0	1	0	0
2:167294560-167295493	433	442	-	16.3673	GGACAGCTCC	NA	NA	NA	NA	NA	NA	R_only	17	0	1	1	0	1	1	1	0	1	0	1	1	1	1	1	0	1	1	1	1	1	1	1
2:167852954-167853594	283	292	+	16.3673	GGACAGCTCC	NA	NA	NA	NA	NA	NA	R_only	7	0	0	0	0	0	0	1	0	0	1	0	0	0	0	1	1	1	1	1	0	0	0	0
2:169298865-169299505	329	337	+	15.4592	TTCAGCACC	NA	NA	NA	NA	NA	NA	L_only	7	0	0	1	0	0	0	0	0	0	1	0	1	0	0	1	1	1	1	0	0	0	0	0
2:169824422-169825177	281	289	+	15.4592	TTCAGCACC	NA	NA	NA	NA	NA	NA	L_only	8	0	0	0	0	0	1	0	0	1	0	1	0	0	0	0	1	0	1	1	0	1	1	0
2:170813945-170815036	412	421	-	17.0918	GGACAGCGCC	NA	NA	NA	NA	NA	NA	R_only	22	1	1	1	1	1	1	1	1	1	1	1	1	1	1	1	1	1	1	1	0	1	1	1
2:172231839-172232243	205	213	-	15.4592	TTCAGCACC	NA	NA	NA	NA	NA	NA	L_only	4	0	0	1	0	0	0	0	0	0	0	0	0	1	0	1	0	1	0	0	0	0	0	0
2:172957689-172958504	243	252	-	16.3673	GGACAGCTCC	NA	NA	NA	NA	NA	NA	R_only	11	0	1	0	0	1	0	0	0	1	1	0	0	1	0	1	1	1	1	1	0	1	0	0
2:174714063-174714307	111	119	+	15.4592	TTCAGCACC	NA	NA	NA	NA	NA	NA	L_only	2	0	0	0	0	0	0	0	0	0	0	0	0	0	0	0	1	0	1	0	0	0	0	0
2:1754408-1754798	171	180	+	16.3673	GGACAGCTCC	NA	NA	NA	NA	NA	NA	R_only	9	0	0	1	0	1	0	0	0	1	0	1	0	1	0	1	0	1	1	0	0	1	0	0
2:177127765-177128351	270	279	-	16.3673	GGACAGCTCC	NA	NA	NA	NA	NA	NA	R_only	21	1	1	1	1	1	1	1	1	1	1	0	1	1	1	1	1	1	1	1	1	1	1	0
2:177263372-177265655	1931	1940	+	16.3673	GGACAGCTCC	NA	NA	NA	NA	NA	NA	R_only	17	0	1	1	0	1	1	1	1	1	1	1	0	1	1	1	1	1	1	0	0	1	1	1
2:177326019-177326415	260	269	+	16.3673	GGACAGCTCC	NA	NA	NA	NA	NA	NA	R_only	8	0	0	1	0	0	0	1	0	1	0	0	0	1	0	1	1	0	1	0	0	0	1	0
2:178112206-178112647	203	212	+	17.0918	GGACAGCGCC	NA	NA	NA	NA	NA	NA	R_only	23	1	1	1	1	1	1	1	1	1	1	1	1	1	1	1	1	1	1	1	1	1	1	1
2:178962134-178962543	226	235	-	16.3673	GGACAGCTCC	NA	NA	NA	NA	NA	NA	R_only	9	0	0	1	0	1	0	0	0	1	0	0	0	1	0	1	0	1	1	0	1	1	0	0
2:180944299-180944855	263	272	+	16.3673	GGACAGCTCC	NA	NA	NA	NA	NA	NA	R_only	18	0	1	1	0	1	1	1	0	1	1	0	1	1	0	1	1	1	1	1	1	1	1	1
2:181677713-181678677	438	447	-	16.3673	GGACAGCTCC	NA	NA	NA	NA	NA	NA	R_only	22	1	1	1	0	1	1	1	1	1	1	1	1	1	1	1	1	1	1	1	1	1	1	1
2:183037484-183037807	209	218	+	16.3673	GGACAGCTCC	NA	NA	NA	NA	NA	NA	R_only	2	0	0	0	0	0	0	1	0	0	0	0	0	0	0	0	1	0	0	0	0	0	0	0
2:186589606-186590584	591	600	-	16.3673	GGACAGCTCC	NA	NA	NA	NA	NA	NA	R_only	7	1	0	0	0	0	0	1	1	1	0	0	0	0	1	0	1	0	1	0	0	0	0	1
2:186882400-186882800	195	204	+	16.3673	GGACAGCTCC	NA	NA	NA	NA	NA	NA	R_only	3	0	0	0	0	0	0	0	0	0	0	0	0	0	0	0	0	1	1	0	0	1	0	0
2:188291800-188293087	469	478	+	16.3673	GGACAGCTCC	NA	NA	NA	NA	NA	NA	R_only	6	0	0	0	0	0	0	0	1	0	0	1	0	1	0	1	1	1	1	1	0	0	0	1
2:188978116-188978596	260	269	+	16.3673	GGACAGCTCC	NA	NA	NA	NA	NA	NA	R_only	5	0	1	0	0	0	1	1	0	0	0	0	0	1	0	0	0	0	0	0	0	1	0	0
2:189179446-189180183	290	298	+	15.4592	TTCAGCACC	NA	NA	NA	NA	NA	NA	L_only	6	0	1	0	0	0	0	0	0	0	0	0	1	1	0	0	0	0	1	1	0	0	0	1
2:189179446-189180183	250	258	+	15.4592	TTCAGCACC	NA	NA	NA	NA	NA	NA	L_only	6	0	1	0	0	0	0	0	0	0	0	0	1	1	0	0	0	0	1	1	0	0	0	1
2:196012322-196012723	197	205	+	15.4592	TTCAGCACC	NA	NA	NA	NA	NA	NA	L_only	6	0	0	1	0	0	0	0	0	1	0	0	0	0	0	1	1	1	1	0	0	0	0	0
2:197216350-197216804	114	123	-	16.3673	GGACAGCTCC	NA	NA	NA	NA	NA	NA	R_only	4	0	0	1	0	0	0	0	1	0	0	0	0	1	0	0	0	0	0	0	0	1	0	0
2:197368549-197369105	263	271	+	15.4592	TTCAGCACC	NA	NA	NA	NA	NA	NA	L_only	4	0	0	0	0	0	0	0	0	1	0	0	0	0	0	0	1	0	1	1	0	0	0	0
2:198056716-198057011	143	151	+	15.4592	TTCAGCACC	NA	NA	NA	NA	NA	NA	L_only	3	0	0	1	0	0	0	0	0	0	0	0	0	0	0	0	1	0	1	0	0	0	0	0
2:200526025-200526542	308	317	-	17.0918	GGACAGCGCC	NA	NA	NA	NA	NA	NA	R_only	7	0	0	1	0	0	0	1	0	1	0	0	0	0	0	0	1	1	1	0	0	0	0	1
2:201116422-201117524	99	108	-	16.3673	GGACAGCTCC	NA	NA	NA	NA	NA	NA	R_only	4	0	0	0	0	0	0	1	0	1	1	0	0	0	0	0	1	0	0	0	0	0	0	1
2:204034580-204034980	200	209	+	16.3673	GGACAGCTCC	NA	NA	NA	NA	NA	NA	R_only	2	0	0	0	0	0	0	0	0	0	0	0	0	0	0	0	0	1	1	0	0	0	0	0
2:20532738-20533138	188	197	-	16.3673	GGACAGCTCC	NA	NA	NA	NA	NA	NA	R_only	2	0	0	1	0	0	0	0	0	0	0	0	0	0	0	0	0	1	0	0	0	0	0	0
2:206084428-206084924	270	279	-	16.3673	GGACAGCTCC	NA	NA	NA	NA	NA	NA	R_only	8	0	0	1	0	0	0	1	0	0	0	0	0	1	0	0	1	1	1	0	0	1	0	1
2:206341215-206341615	201	209	-	15.4592	TTCAGCACC	NA	NA	NA	NA	NA	NA	L_only	3	0	0	1	0	0	0	0	0	0	0	0	0	0	0	0	0	1	1	0	0	0	0	0
2:206518657-206519066	177	185	+	15.4592	TTCAGCACC	NA	NA	NA	NA	NA	NA	L_only	6	0	0	1	0	0	1	0	0	1	0	0	0	0	0	1	0	1	1	0	0	0	0	0
2:206800593-206800960	193	202	+	16.3673	GGACAGCTCC	NA	NA	NA	NA	NA	NA	R_only	3	0	0	0	0	0	0	0	0	0	0	0	0	1	0	0	0	0	1	0	0	1	0	0
2:206800593-206800960	107	115	-	15.4592	TTCAGCACC	NA	NA	NA	NA	NA	NA	L_only	3	0	0	0	0	0	0	0	0	0	0	0	0	1	0	0	0	0	1	0	0	1	0	0
2:207008680-207009080	242	251	-	16.3673	GGACAGCTCC	NA	NA	NA	NA	NA	NA	R_only	8	0	0	1	0	1	0	0	1	0	0	0	0	1	0	0	0	1	1	0	1	1	0	0
2:207160013-207160829	333	342	-	16.3673	GGACAGCTCC	NA	NA	NA	NA	NA	NA	R_only	21	1	1	1	0	1	1	1	1	1	1	1	1	1	1	1	1	1	1	1	0	1	1	1
2:207949981-207950690	238	246	-	15.4592	TTCAGCACC	NA	NA	NA	NA	NA	NA	L_only	7	0	0	0	0	0	0	1	0	1	0	0	1	0	0	0	1	1	1	0	0	0	1	0
2:209236337-209237065	265	274	+	16.3673	GGACAGCTCC	NA	NA	NA	NA	NA	NA	R_only	18	0	1	1	1	1	0	1	1	1	0	1	1	1	1	1	0	1	1	1	1	1	0	1
2:209771379-209772316	388	397	-	15.551	GGACAGCGGC	407	415	-	15.4592	TTCAGCACC	9	Altered_gap	23	1	1	1	1	1	1	1	1	1	1	1	1	1	1	1	1	1	1	1	1	1	1	1
2:210254797-210255221	215	224	-	16.3673	GGACAGCTCC	NA	NA	NA	NA	NA	NA	R_only	4	0	0	0	0	0	0	0	0	1	0	0	0	0	0	0	0	1	1	0	0	1	0	0
2:21045119-21045406	156	165	+	17.0918	GGACAGCGCC	NA	NA	NA	NA	NA	NA	R_only	2	0	0	0	0	1	0	0	0	0	0	0	0	0	0	0	0	0	1	0	0	0	0	0
2:211513479-211513879	192	201	+	16.3673	GGACAGCTCC	NA	NA	NA	NA	NA	NA	R_only	2	0	0	0	0	0	0	0	0	0	0	0	0	0	0	0	0	1	1	0	0	0	0	0
2:212982002-212982409	320	328	-	15.4592	TTCAGCACC	NA	NA	NA	NA	NA	NA	L_only	5	0	0	1	0	0	0	0	0	1	0	0	0	1	0	0	0	1	1	0	0	0	0	0
2:212982002-212982409	188	196	+	15.4592	TTCAGCACC	NA	NA	NA	NA	NA	NA	L_only	5	0	0	1	0	0	0	0	0	1	0	0	0	1	0	0	0	1	1	0	0	0	0	0
2:216371899-216372811	432	440	+	15.4592	TTCAGCACC	451	460	+	16.3673	GGACAGCTCC	10	Altered_gap	22	1	1	1	0	1	1	1	1	1	1	1	1	1	1	1	1	1	1	1	1	1	1	1
2:218003978-218004683	152	161	-	16.3673	GGACAGCTCC	NA	NA	NA	NA	NA	NA	R_only	4	0	0	0	0	0	0	0	1	0	0	0	0	1	1	0	0	0	0	1	0	1	0	0
2:218029294-218029850	27	35	-	15.4592	TTCAGCACC	NA	NA	NA	NA	NA	NA	L_only	7	0	0	1	0	0	0	0	0	1	0	0	0	1	0	0	1	1	0	1	0	1	0	0
2:21812601-21813308	368	376	-	15.4592	TTCAGCACC	NA	NA	NA	NA	NA	NA	L_only	18	0	1	1	1	1	1	1	1	1	1	0	1	0	1	1	1	1	1	1	0	1	1	0
2:218248712-218249208	228	236	+	15.4592	TTCAGCACC	NA	NA	NA	NA	NA	NA	L_only	7	0	0	1	0	0	0	0	0	1	0	0	0	0	0	1	1	1	1	0	0	0	0	1
2:218568653-218569457	237	245	-	15.4592	TTCAGCACC	NA	NA	NA	NA	NA	NA	L_only	11	0	0	1	0	0	1	1	1	1	0	0	0	1	0	0	1	1	1	1	0	0	1	1
2:218961625-218963567	1405	1413	-	15.4592	TTCAGCACC	NA	NA	NA	NA	NA	NA	L_only	23	1	1	1	1	1	1	1	1	1	1	1	1	1	1	1	1	1	1	1	1	1	1	1
2:219045578-219046576	576	585	+	16.3673	GGACAGCTCC	NA	NA	NA	NA	NA	NA	R_only	22	1	1	1	0	1	1	1	1	1	1	1	1	1	1	1	1	1	1	1	1	1	1	1
2:219057010-219057520	184	192	+	14.551	GTCAGCACC	204	213	+	14.6327	GGACAGGGCC	11	Altered_gap	9	1	0	1	0	0	0	0	0	0	0	1	1	0	0	1	1	1	1	0	0	0	1	0
2:219176849-219177688	42	51	-	16.3673	GGACAGCTCC	NA	NA	NA	NA	NA	NA	R_only	5	0	0	0	0	0	0	1	0	1	1	1	0	1	0	0	0	0	0	0	0	0	0	0
2:219274286-219275038	595	603	+	15.4592	TTCAGCACC	NA	NA	NA	NA	NA	NA	L_only	2	0	0	1	0	0	0	0	0	0	0	0	0	0	0	0	0	0	0	0	0	0	0	1
2:219498328-219499098	449	457	+	15.4592	TTCAGCACC	NA	NA	NA	NA	NA	NA	L_only	11	0	0	1	0	1	0	0	0	1	1	0	1	0	0	1	1	0	1	1	0	1	1	1
2:219507599-219508155	263	271	+	13.4694	ATCAGCACC	280	289	+	14.5102	GGACAGAGCC	8	Altered_gap	20	1	1	1	0	1	1	1	0	1	1	1	1	1	1	1	1	1	1	1	0	1	1	1
2:219543732-219544513	313	322	-	16.3673	GGACAGCTCC	323	331	+	13.4694	ATCAGCACC	0	Divergent	21	1	1	1	0	1	1	1	1	1	1	1	1	1	1	1	1	1	1	1	0	1	1	1
2:220309087-220309876	324	333	+	16.3673	GGACAGCTCC	NA	NA	NA	NA	NA	NA	R_only	10	0	1	0	0	0	0	0	0	1	0	0	0	1	0	1	0	1	1	1	1	1	0	1
2:222158803-222159203	194	203	+	16.3673	GGACAGCTCC	NA	NA	NA	NA	NA	NA	R_only	5	0	0	0	0	1	0	0	0	0	0	0	0	0	0	1	0	1	1	0	0	1	0	0
2:223601917-223602661	453	462	+	16.3673	GGACAGCTCC	NA	NA	NA	NA	NA	NA	R_only	23	1	1	1	1	1	1	1	1	1	1	1	1	1	1	1	1	1	1	1	1	1	1	1
2:224982138-224982470	167	176	+	16.3673	GGACAGCTCC	NA	NA	NA	NA	NA	NA	R_only	7	0	0	1	0	0	0	0	1	0	0	1	0	1	1	0	0	0	1	0	0	1	0	0
2:225040092-225040648	277	285	-	15.4592	TTCAGCACC	NA	NA	NA	NA	NA	NA	L_only	15	0	1	1	0	1	1	0	0	1	0	0	1	1	1	1	0	1	1	1	0	1	1	1
2:225433916-225434764	289	298	-	16.3673	GGACAGCTCC	NA	NA	NA	NA	NA	NA	R_only	20	0	1	1	1	1	1	1	1	1	1	0	1	1	1	1	1	1	1	0	1	1	1	1
2:22788624-22789264	299	308	-	16.3673	GGACAGCTCC	NA	NA	NA	NA	NA	NA	R_only	17	0	1	1	0	1	1	1	1	1	1	0	1	0	1	1	1	1	1	1	0	1	1	0
2:230289209-230289944	279	288	+	16.3673	GGACAGCTCC	NA	NA	NA	NA	NA	NA	R_only	23	1	1	1	1	1	1	1	1	1	1	1	1	1	1	1	1	1	1	1	1	1	1	1
2:230383362-230383842	259	268	-	17.0918	GGACAGCGCC	NA	NA	NA	NA	NA	NA	R_only	10	0	1	0	0	1	0	1	0	1	0	0	0	1	1	1	0	1	1	0	0	1	0	0
2:23092694-23093561	780	788	-	15.4592	TTCAGCACC	NA	NA	NA	NA	NA	NA	L_only	23	1	1	1	1	1	1	1	1	1	1	1	1	1	1	1	1	1	1	1	1	1	1	1
2:23092694-23093561	309	317	-	15.4592	TTCAGCACC	NA	NA	NA	NA	NA	NA	L_only	23	1	1	1	1	1	1	1	1	1	1	1	1	1	1	1	1	1	1	1	1	1	1	1
2:231463703-231465327	729	737	-	15.4592	TTCAGCACC	NA	NA	NA	NA	NA	NA	L_only	18	0	0	1	0	1	1	1	0	1	1	1	1	1	1	1	1	1	1	1	0	1	1	1
2:231655399-231655996	235	244	+	16.3673	GGACAGCTCC	NA	NA	NA	NA	NA	NA	R_only	13	0	0	1	0	1	0	1	0	1	0	1	1	1	1	1	1	1	1	0	0	1	0	0
2:231779962-231780719	289	298	+	16.3673	GGACAGCTCC	NA	NA	NA	NA	NA	NA	R_only	22	1	1	1	1	1	1	1	1	1	1	1	1	1	1	1	1	1	1	1	0	1	1	1
2:2328787-2329491	263	272	+	16.3673	GGACAGCTCC	274	282	-	15.4592	TTCAGCACC	1	Convergent	23	1	1	1	1	1	1	1	1	1	1	1	1	1	1	1	1	1	1	1	1	1	1	1
2:2331864-2332172	93	101	-	15.4592	TTCAGCACC	NA	NA	NA	NA	NA	NA	L_only	2	0	0	0	0	0	0	0	1	0	0	0	0	0	0	0	0	0	1	0	0	0	0	0
2:23329962-23330788	382	391	+	16.3673	GGACAGCTCC	NA	NA	NA	NA	NA	NA	R_only	23	1	1	1	1	1	1	1	1	1	1	1	1	1	1	1	1	1	1	1	1	1	1	1
2:233711460-233711744	153	162	+	16.3673	GGACAGCTCC	NA	NA	NA	NA	NA	NA	R_only	2	0	0	0	0	0	0	0	0	0	0	1	0	1	0	0	0	0	0	0	0	0	0	0
2:235324394-235324714	165	174	+	17.0918	GGACAGCGCC	NA	NA	NA	NA	NA	NA	R_only	4	0	0	0	0	1	0	1	0	0	0	0	0	0	0	0	0	0	1	0	0	1	0	0
2:235545597-235546006	209	217	-	15.4592	TTCAGCACC	NA	NA	NA	NA	NA	NA	L_only	5	0	0	0	0	0	0	0	0	0	0	1	0	0	0	1	0	1	1	0	0	1	0	0
2:235591941-235592341	187	196	+	17.0918	GGACAGCGCC	NA	NA	NA	NA	NA	NA	R_only	3	0	0	0	0	0	0	0	0	0	0	0	0	0	1	0	0	1	1	0	0	0	0	0
2:23639419-23639940	300	309	+	16.3673	GGACAGCTCC	NA	NA	NA	NA	NA	NA	R_only	4	0	1	0	0	0	0	0	0	0	0	0	0	0	0	0	1	1	1	0	0	0	0	0
2:23639419-23639940	30	39	-	16.3673	GGACAGCTCC	NA	NA	NA	NA	NA	NA	R_only	4	0	1	0	0	0	0	0	0	0	0	0	0	0	0	0	1	1	1	0	0	0	0	0
2:23674095-23674774	391	399	-	15.4592	TTCAGCACC	NA	NA	NA	NA	NA	NA	L_only	23	1	1	1	1	1	1	1	1	1	1	1	1	1	1	1	1	1	1	1	1	1	1	1
2:237563731-237564305	40	49	+	16.3673	GGACAGCTCC	NA	NA	NA	NA	NA	NA	R_only	23	1	1	1	1	1	1	1	1	1	1	1	1	1	1	1	1	1	1	1	1	1	1	1
2:237563731-237564305	276	285	-	17.0918	GGACAGCGCC	NA	NA	NA	NA	NA	NA	R_only	23	1	1	1	1	1	1	1	1	1	1	1	1	1	1	1	1	1	1	1	1	1	1	1
2:237927108-237927702	243	252	-	16.3673	GGACAGCTCC	NA	NA	NA	NA	NA	NA	R_only	22	1	1	1	1	1	1	1	1	1	1	1	1	1	1	1	1	1	1	1	0	1	1	1
2:238454771-238455365	104	112	+	15.4592	TTCAGCACC	NA	NA	NA	NA	NA	NA	L_only	3	0	0	0	0	0	0	0	0	1	0	0	0	0	0	0	1	0	1	0	0	0	0	0
2:238761672-238762417	281	290	+	16.3673	GGACAGCTCC	NA	NA	NA	NA	NA	NA	R_only	23	1	1	1	1	1	1	1	1	1	1	1	1	1	1	1	1	1	1	1	1	1	1	1
2:239688100-239688855	238	247	+	16.3673	GGACAGCTCC	NA	NA	NA	NA	NA	NA	R_only	20	1	1	1	1	1	0	1	0	1	1	1	1	0	1	1	1	1	1	1	1	1	1	1
2:240446096-240446672	234	242	-	15.4592	TTCAGCACC	NA	NA	NA	NA	NA	NA	L_only	20	1	1	1	1	1	1	1	0	1	1	1	1	1	1	1	1	1	1	0	0	1	1	1
2:240523787-240524036	107	116	+	17.0918	GGACAGCGCC	NA	NA	NA	NA	NA	NA	R_only	2	0	0	0	0	0	0	0	0	0	0	0	0	0	0	0	0	0	1	0	0	0	1	0
2:241617961-241618281	162	171	-	16.3673	GGACAGCTCC	NA	NA	NA	NA	NA	NA	R_only	2	0	0	0	0	0	0	0	0	0	0	0	0	0	0	0	0	0	1	0	0	1	0	0
2:25115913-25116802	249	257	-	15.4592	TTCAGCACC	NA	NA	NA	NA	NA	NA	L_only	16	0	1	1	0	0	1	1	0	1	1	0	1	1	0	1	1	1	1	1	0	1	1	1
2:26148376-26149178	315	323	+	15.4592	TTCAGCACC	NA	NA	NA	NA	NA	NA	L_only	23	1	1	1	1	1	1	1	1	1	1	1	1	1	1	1	1	1	1	1	1	1	1	1
2:26366844-26367600	298	306	+	15.4592	TTCAGCACC	NA	NA	NA	NA	NA	NA	L_only	11	0	0	1	0	0	0	0	0	1	1	0	1	1	0	1	1	1	1	1	0	0	1	0
2:26691884-26693735	808	816	-	15.4592	TTCAGCACC	818	827	+	16.3673	GGACAGCTCC	1	Divergent	18	1	1	1	1	1	1	1	1	1	1	1	1	1	1	1	1	1	1	1	0	1	1	1
2:26993518-26994468	505	514	-	16.3673	GGACAGCTCC	NA	NA	NA	NA	NA	NA	R_only	23	1	1	1	1	1	1	1	1	1	1	1	1	1	1	1	1	1	1	1	1	1	1	1
2:27428218-27428918	612	620	-	15.4592	TTCAGCACC	NA	NA	NA	NA	NA	NA	L_only	5	0	0	0	0	0	0	1	0	0	0	0	0	0	0	1	1	0	0	0	0	1	0	1
2:27706157-27706970	584	593	+	16.3673	GGACAGCTCC	NA	NA	NA	NA	NA	NA	R_only	5	0	0	0	0	0	0	0	0	0	0	0	0	0	0	1	0	1	0	1	0	1	0	1
2:2774845-2775485	299	307	-	15.4592	TTCAGCACC	NA	NA	NA	NA	NA	NA	L_only	16	1	0	1	0	0	0	1	1	1	1	1	1	0	0	1	1	1	1	1	0	1	1	1
2:28620927-28621770	383	392	-	17.0918	GGACAGCGCC	NA	NA	NA	NA	NA	NA	R_only	7	0	0	0	0	0	0	1	0	0	1	1	0	0	0	0	1	1	1	0	0	0	0	1
2:29104701-29105181	232	240	+	14.551	GTCAGCACC	251	260	+	15.898	GGACAGCACC	10	Altered_gap	21	1	1	1	1	1	1	1	1	1	0	1	1	1	1	1	1	1	1	1	0	1	1	1
2:29293582-29294554	432	441	-	16.3673	GGACAGCTCC	450	458	-	15.4592	TTCAGCACC	8	Altered_gap	23	1	1	1	1	1	1	1	1	1	1	1	1	1	1	1	1	1	1	1	1	1	1	1
2:29919742-29920918	536	544	+	15.4592	TTCAGCACC	NA	NA	NA	NA	NA	NA	L_only	22	1	1	1	0	1	1	1	1	1	1	1	1	1	1	1	1	1	1	1	1	1	1	1
2:30460482-30461267	247	256	-	16.3673	GGACAGCTCC	NA	NA	NA	NA	NA	NA	R_only	6	0	0	0	0	1	0	1	0	0	0	0	1	0	0	0	0	1	1	0	0	0	0	1
2:30771764-30772165	191	199	+	15.4592	TTCAGCACC	NA	NA	NA	NA	NA	NA	L_only	3	0	0	0	0	0	0	0	0	1	0	0	0	0	0	1	0	0	1	0	0	0	0	0
2:30866261-30866586	138	146	+	13.8571	TTCAGGACC	169	178	+	14.7143	GGACAGCGCT	22	Altered_gap	2	0	0	0	0	0	0	0	0	1	0	0	0	0	0	0	0	0	1	0	0	0	0	0
2:33491551-33492356	351	359	-	15.4592	TTCAGCACC	NA	NA	NA	NA	NA	NA	L_only	16	0	0	0	1	1	1	1	0	1	1	0	1	1	1	1	1	1	1	0	0	1	1	1
2:34652511-34653101	313	321	+	15.4592	TTCAGCACC	NA	NA	NA	NA	NA	NA	L_only	22	1	1	1	1	1	1	1	1	1	1	0	1	1	1	1	1	1	1	1	1	1	1	1
2:35526677-35527453	267	275	-	15.4592	TTCAGCACC	NA	NA	NA	NA	NA	NA	L_only	14	0	1	1	0	1	1	0	0	1	0	0	1	1	1	1	0	1	1	1	0	1	1	0
2:36169797-36170277	233	241	+	15.4592	TTCAGCACC	NA	NA	NA	NA	NA	NA	L_only	10	0	1	1	0	1	0	1	0	1	0	0	0	1	0	1	0	1	1	0	0	1	0	0
2:36376897-36377621	251	260	-	17.0918	GGACAGCGCC	NA	NA	NA	NA	NA	NA	R_only	19	1	1	1	1	1	0	1	0	1	0	1	1	1	1	1	0	1	1	1	1	1	1	1
2:37223985-37224745	300	308	-	15.4592	TTCAGCACC	NA	NA	NA	NA	NA	NA	L_only	16	0	1	1	0	1	1	1	0	1	1	0	0	1	1	1	1	1	1	1	0	1	1	0
2:37666679-37667175	273	282	+	16.3673	GGACAGCTCC	NA	NA	NA	NA	NA	NA	R_only	10	0	0	0	0	0	1	0	0	1	0	0	0	1	1	1	1	0	1	0	0	1	1	1
2:38074906-38075416	191	199	+	15.4592	TTCAGCACC	NA	NA	NA	NA	NA	NA	L_only	2	0	0	0	0	0	0	0	0	0	0	0	1	0	0	0	0	0	1	0	0	0	0	0
2:38750948-38751772	121	129	+	15.4592	TTCAGCACC	NA	NA	NA	NA	NA	NA	L_only	17	1	0	1	0	1	1	1	1	1	1	1	0	1	1	1	1	0	1	1	0	1	0	1
2:38875736-38876408	279	288	-	16.3673	GGACAGCTCC	NA	NA	NA	NA	NA	NA	R_only	19	1	1	1	0	1	1	1	1	1	1	1	0	1	1	1	1	1	1	0	0	1	1	1
2:3976377-3977196	487	495	-	15.4592	TTCAGCACC	NA	NA	NA	NA	NA	NA	L_only	4	0	0	0	0	0	0	0	0	1	0	0	0	0	0	0	0	0	1	1	0	1	0	0
2:3976377-3977196	337	345	-	15.4592	TTCAGCACC	NA	NA	NA	NA	NA	NA	L_only	4	0	0	0	0	0	0	0	0	1	0	0	0	0	0	0	0	0	1	1	0	1	0	0
2:3976377-3977196	787	795	-	15.4592	TTCAGCACC	NA	NA	NA	NA	NA	NA	L_only	4	0	0	0	0	0	0	0	0	1	0	0	0	0	0	0	0	0	1	1	0	1	0	0
2:3976377-3977196	187	195	-	15.4592	TTCAGCACC	NA	NA	NA	NA	NA	NA	L_only	4	0	0	0	0	0	0	0	0	1	0	0	0	0	0	0	0	0	1	1	0	1	0	0
2:3976377-3977196	637	645	-	15.4592	TTCAGCACC	NA	NA	NA	NA	NA	NA	L_only	4	0	0	0	0	0	0	0	0	1	0	0	0	0	0	0	0	0	1	1	0	1	0	0
2:3976377-3977196	287	295	-	15.4592	TTCAGCACC	NA	NA	NA	NA	NA	NA	L_only	4	0	0	0	0	0	0	0	0	1	0	0	0	0	0	0	0	0	1	1	0	1	0	0
2:41836643-41837644	486	494	-	13.8571	TTCAGGACC	515	524	-	16.3673	GGACAGCTCC	20	Flipped	22	1	1	1	0	1	1	1	1	1	1	1	1	1	1	1	1	1	1	1	1	1	1	1
2:423395-423875	226	235	-	16.3673	GGACAGCTCC	NA	NA	NA	NA	NA	NA	R_only	13	0	1	1	1	1	0	1	1	1	0	1	0	0	0	1	0	1	1	0	1	1	0	0
2:44747217-44747504	142	151	+	16.3673	GGACAGCTCC	NA	NA	NA	NA	NA	NA	R_only	5	0	0	1	0	1	0	0	0	0	0	0	0	0	0	1	0	1	1	0	0	0	0	0
2:45980179-45981020	338	347	-	16.3673	GGACAGCTCC	NA	NA	NA	NA	NA	NA	R_only	13	0	0	1	0	1	0	0	0	1	1	0	1	1	1	1	1	1	1	0	0	1	0	1
2:47043567-47044250	470	479	-	16.3673	GGACAGCTCC	NA	NA	NA	NA	NA	NA	R_only	8	0	1	1	0	0	0	0	0	0	0	1	0	1	1	1	0	1	0	0	0	0	0	1
2:47043567-47044250	456	465	-	16.3673	GGACAGCTCC	NA	NA	NA	NA	NA	NA	R_only	8	0	1	1	0	0	0	0	0	0	0	1	0	1	1	1	0	1	0	0	0	0	0	1
2:47521108-47521622	325	333	-	15.4592	TTCAGCACC	NA	NA	NA	NA	NA	NA	L_only	7	0	0	0	0	0	1	0	0	1	0	0	0	1	1	1	0	0	0	0	0	0	1	1
2:51881630-51882312	250	258	-	15.4592	TTCAGCACC	NA	NA	NA	NA	NA	NA	L_only	10	0	1	1	0	0	0	0	0	1	0	0	0	1	0	1	0	1	1	1	1	1	0	0
2:53970219-53970629	206	215	+	16.3673	GGACAGCTCC	NA	NA	NA	NA	NA	NA	R_only	2	0	0	0	0	0	0	1	0	0	0	0	0	0	0	0	0	1	0	0	0	0	0	0
2:54420474-54420876	203	212	+	16.3673	GGACAGCTCC	NA	NA	NA	NA	NA	NA	R_only	3	0	0	0	0	0	0	0	0	1	0	0	0	0	0	0	0	0	1	0	0	1	0	0
2:59754006-59754350	160	168	-	15.4592	TTCAGCACC	NA	NA	NA	NA	NA	NA	L_only	2	0	0	0	0	0	0	0	0	0	0	0	0	0	0	1	0	0	1	0	0	0	0	0
2:59812209-59812553	175	183	+	15.4592	TTCAGCACC	NA	NA	NA	NA	NA	NA	L_only	4	0	0	1	0	0	0	0	0	1	0	0	0	0	0	1	0	0	1	0	0	0	0	0
2:611386-612201	296	305	-	17.0918	GGACAGCGCC	NA	NA	NA	NA	NA	NA	R_only	17	1	0	1	1	1	0	1	1	1	0	1	1	0	1	1	1	1	1	1	0	1	1	0
2:62313380-62314179	260	269	+	16.3673	GGACAGCTCC	NA	NA	NA	NA	NA	NA	R_only	10	0	0	1	0	0	1	1	0	1	1	0	0	1	0	0	1	1	1	0	0	1	0	0
2:64987494-64988190	244	253	+	16.3673	GGACAGCTCC	NA	NA	NA	NA	NA	NA	R_only	11	0	0	1	0	0	1	1	0	1	1	0	0	1	0	1	1	1	0	0	0	1	0	1
2:67880224-67880500	124	133	+	16.3673	GGACAGCTCC	NA	NA	NA	NA	NA	NA	R_only	7	0	0	1	0	0	0	0	1	0	0	0	0	1	1	0	0	1	1	0	0	1	0	0
2:68319233-68319719	209	218	+	17.0918	GGACAGCGCC	NA	NA	NA	NA	NA	NA	R_only	3	0	0	0	0	1	0	0	0	0	0	0	0	0	0	0	0	1	1	0	0	0	0	0
2:68320173-68320816	372	380	+	15.4592	TTCAGCACC	NA	NA	NA	NA	NA	NA	L_only	23	1	1	1	1	1	1	1	1	1	1	1	1	1	1	1	1	1	1	1	1	1	1	1
2:68986990-68987287	135	143	+	15.4592	TTCAGCACC	NA	NA	NA	NA	NA	NA	L_only	3	0	0	1	0	0	0	1	0	0	0	0	0	0	0	0	0	0	1	0	0	0	0	0
2:70292994-70294046	348	357	+	17.0918	GGACAGCGCC	NA	NA	NA	NA	NA	NA	R_only	10	0	1	1	0	0	1	1	0	0	1	1	1	1	0	0	1	0	1	1	0	1	1	0
2:70959362-70960231	790	799	+	16.3673	GGACAGCTCC	NA	NA	NA	NA	NA	NA	R_only	13	0	1	1	0	0	0	1	0	1	1	0	1	1	0	1	1	1	1	0	0	1	1	0
2:71129986-71130385	218	226	+	15.4592	TTCAGCACC	NA	NA	NA	NA	NA	NA	L_only	23	1	1	1	1	1	1	1	1	1	1	1	1	1	1	1	1	1	1	1	1	1	1	1
2:71729176-71729496	166	174	-	15.4592	TTCAGCACC	NA	NA	NA	NA	NA	NA	L_only	5	0	0	1	0	0	0	0	0	0	0	0	0	1	0	0	1	0	1	0	0	1	0	0
2:71856565-71857180	303	312	-	17.0918	GGACAGCGCC	NA	NA	NA	NA	NA	NA	R_only	23	1	1	1	1	1	1	1	1	1	1	1	1	1	1	1	1	1	1	1	1	1	1	1
2:72114515-72115262	291	300	+	16.3673	GGACAGCTCC	NA	NA	NA	NA	NA	NA	R_only	15	1	1	1	0	1	0	1	0	0	0	1	1	1	0	1	1	1	1	1	0	1	0	1
2:72883086-72884067	445	454	-	16.3673	GGACAGCTCC	NA	NA	NA	NA	NA	NA	R_only	23	1	1	1	1	1	1	1	1	1	1	1	1	1	1	1	1	1	1	1	1	1	1	1
2:73256502-73257012	256	264	+	15.4592	TTCAGCACC	NA	NA	NA	NA	NA	NA	L_only	7	0	0	1	0	0	0	0	0	1	0	0	1	0	0	0	1	0	1	0	0	1	1	0
2:73290611-73292741	679	687	-	15.4592	TTCAGCACC	NA	NA	NA	NA	NA	NA	L_only	23	1	1	1	1	1	1	1	1	1	1	1	1	1	1	1	1	1	1	1	1	1	1	1
2:73981021-73981985	540	548	-	15.4592	TTCAGCACC	NA	NA	NA	NA	NA	NA	L_only	3	0	0	0	0	0	0	0	0	0	1	0	0	0	0	0	1	0	0	1	0	0	0	0
2:74361441-74361685	102	110	+	14.551	GTCAGCACC	118	127	-	14.6837	GGACAGCGAC	7	Convergent	2	0	0	0	0	0	0	0	0	0	0	0	0	0	0	0	0	0	1	0	0	0	1	0
2:74501370-74501880	237	246	+	16.3673	GGACAGCTCC	NA	NA	NA	NA	NA	NA	R_only	12	1	1	0	0	1	0	1	0	1	0	1	1	1	0	0	1	1	1	0	0	1	0	0
2:75261867-75262501	246	254	-	15.4592	TTCAGCACC	NA	NA	NA	NA	NA	NA	L_only	11	0	0	1	0	0	0	1	0	1	0	0	0	1	0	1	0	1	1	1	0	1	1	1
2:76958700-76959290	274	282	-	15.4592	TTCAGCACC	NA	NA	NA	NA	NA	NA	L_only	23	1	1	1	1	1	1	1	1	1	1	1	1	1	1	1	1	1	1	1	1	1	1	1
2:77054844-77055504	292	301	-	16.3673	GGACAGCTCC	NA	NA	NA	NA	NA	NA	R_only	21	1	1	1	1	1	1	1	1	1	1	1	1	1	1	1	1	1	1	1	0	1	1	0
2:85354166-85354865	369	378	+	16.3673	GGACAGCTCC	NA	NA	NA	NA	NA	NA	R_only	19	0	1	1	0	1	1	1	1	1	1	1	0	1	1	1	1	1	1	1	0	1	1	1
2:86300835-86301677	310	319	-	16.3673	GGACAGCTCC	NA	NA	NA	NA	NA	NA	R_only	13	0	0	1	0	1	0	1	0	1	1	0	1	0	1	1	1	1	1	0	0	1	1	0
2:86786054-86786694	386	394	+	15.4592	TTCAGCACC	NA	NA	NA	NA	NA	NA	L_only	4	0	0	0	0	0	0	0	0	0	1	0	0	0	0	0	1	0	1	0	0	0	1	0
2:88197752-88198152	194	203	+	16.3673	GGACAGCTCC	NA	NA	NA	NA	NA	NA	R_only	6	0	0	1	1	0	0	1	0	0	0	0	0	0	0	0	0	1	1	0	0	1	0	0
2:88691109-88691932	609	617	+	15.4592	TTCAGCACC	NA	NA	NA	NA	NA	NA	L_only	5	0	0	1	0	0	0	1	0	1	0	0	0	0	1	0	1	0	0	1	0	0	0	1
2:94759128-94759895	312	320	+	15.4592	TTCAGCACC	328	337	+	17.0918	GGACAGCGCC	7	Altered_gap	23	1	1	1	1	1	1	1	1	1	1	1	1	1	1	1	1	1	1	1	1	1	1	1
2:95373902-95374477	414	423	-	16.3673	GGACAGCTCC	NA	NA	NA	NA	NA	NA	R_only	16	0	1	1	0	1	0	1	0	1	1	1	0	1	0	1	1	1	0	1	1	1	1	1
2:98039285-98039675	207	216	+	16.3673	GGACAGCTCC	NA	NA	NA	NA	NA	NA	R_only	3	0	0	0	0	0	0	0	0	1	0	0	0	0	0	0	1	0	0	0	0	1	0	0
2:98346337-98347132	338	347	-	17.0918	GGACAGCGCC	357	365	-	15.4592	TTCAGCACC	9	Altered_gap	23	1	1	1	1	1	1	1	1	1	1	1	1	1	1	1	1	1	1	1	1	1	1	1
2:98786078-98786773	277	285	+	15.4592	TTCAGCACC	NA	NA	NA	NA	NA	NA	L_only	13	0	0	1	1	1	1	1	0	1	0	0	1	0	0	1	1	1	1	0	0	1	1	0
20:10218706-10220138	967	975	+	15.4592	TTCAGCACC	NA	NA	NA	NA	NA	NA	L_only	23	1	1	1	1	1	1	1	1	1	1	1	1	1	1	1	1	1	1	1	1	1	1	1
20:10501269-10501927	140	149	-	16.3673	GGACAGCTCC	NA	NA	NA	NA	NA	NA	R_only	2	0	0	0	0	0	0	0	0	1	1	0	0	0	0	0	0	0	0	0	0	0	0	0
20:1170898-1172096	765	773	+	15.4592	TTCAGCACC	NA	NA	NA	NA	NA	NA	L_only	22	1	1	1	0	1	1	1	1	1	1	1	1	1	1	1	1	1	1	1	1	1	1	1
20:12570382-12570727	201	210	+	16.3673	GGACAGCTCC	NA	NA	NA	NA	NA	NA	R_only	4	0	0	1	0	0	0	0	0	0	0	0	0	0	0	1	0	0	1	0	0	1	0	0
20:12847660-12848505	299	307	-	15.4592	TTCAGCACC	NA	NA	NA	NA	NA	NA	L_only	18	0	1	1	1	1	1	1	1	1	1	0	1	1	0	1	0	1	1	1	0	1	1	1
20:13059815-13060059	97	105	+	15.4592	TTCAGCACC	NA	NA	NA	NA	NA	NA	L_only	2	0	0	1	0	0	0	0	0	0	0	0	0	0	0	0	0	0	1	0	0	0	0	0
20:17083650-17084168	280	289	+	16.3673	GGACAGCTCC	NA	NA	NA	NA	NA	NA	R_only	22	1	1	1	1	1	1	1	1	1	1	0	1	1	1	1	1	1	1	1	1	1	1	1
20:17226377-17227017	394	402	-	15.4592	TTCAGCACC	NA	NA	NA	NA	NA	NA	L_only	21	1	1	0	1	1	1	1	1	1	1	1	1	1	1	1	1	1	1	1	0	1	1	1
20:18507142-18508084	712	721	+	17.0918	GGACAGCGCC	NA	NA	NA	NA	NA	NA	R_only	6	0	0	0	0	0	0	1	1	1	1	0	0	0	0	0	0	0	0	1	0	0	0	1
20:19008347-19009190	324	333	+	16.3673	GGACAGCTCC	NA	NA	NA	NA	NA	NA	R_only	23	1	1	1	1	1	1	1	1	1	1	1	1	1	1	1	1	1	1	1	1	1	1	1
20:19647910-19648671	286	294	+	15.4592	TTCAGCACC	NA	NA	NA	NA	NA	NA	L_only	7	0	0	1	0	0	1	1	0	0	0	0	0	0	0	1	0	0	1	1	0	0	1	0
20:2005506-2006476	496	504	+	15.4592	TTCAGCACC	NA	NA	NA	NA	NA	NA	L_only	22	1	1	1	0	1	1	1	1	1	1	1	1	1	1	1	1	1	1	1	1	1	1	1
20:21102828-21103438	92	100	-	15.4592	TTCAGCACC	NA	NA	NA	NA	NA	NA	L_only	12	0	1	0	0	1	1	0	0	1	0	1	1	1	0	0	0	1	1	1	0	0	1	1
20:21102828-21103438	316	325	-	17.0918	GGACAGCGCC	NA	NA	NA	NA	NA	NA	R_only	12	0	1	0	0	1	1	0	0	1	0	1	1	1	0	0	0	1	1	1	0	0	1	1
20:21302987-21303979	659	667	+	15.4592	TTCAGCACC	NA	NA	NA	NA	NA	NA	L_only	3	0	0	0	0	0	0	1	0	1	0	0	0	0	0	0	1	0	0	1	0	0	0	1
20:23144064-23144464	201	209	+	15.4592	TTCAGCACC	NA	NA	NA	NA	NA	NA	L_only	7	0	0	1	0	0	0	0	0	1	0	0	0	0	0	1	1	1	1	0	0	0	1	0
20:239995-240475	200	209	+	16.3673	GGACAGCTCC	NA	NA	NA	NA	NA	NA	R_only	16	0	1	1	0	1	0	1	0	1	1	0	0	1	1	1	1	1	1	1	1	1	0	1
20:24776604-24777063	186	194	-	15.4592	TTCAGCACC	NA	NA	NA	NA	NA	NA	L_only	4	0	0	0	0	0	0	0	0	1	0	0	0	0	0	1	0	1	1	0	0	0	0	0
20:25080848-25081560	319	327	+	15.4592	TTCAGCACC	NA	NA	NA	NA	NA	NA	L_only	23	1	1	1	1	1	1	1	1	1	1	1	1	1	1	1	1	1	1	1	1	1	1	1
20:29427470-29427823	253	262	-	17.0918	GGACAGCGCC	NA	NA	NA	NA	NA	NA	R_only	3	1	0	0	0	0	0	0	0	0	0	1	0	1	0	0	0	0	0	0	0	0	0	0
20:3068873-3069635	421	430	-	16.3673	GGACAGCTCC	NA	NA	NA	NA	NA	NA	R_only	18	1	1	1	1	0	1	1	0	0	0	1	0	1	1	1	1	1	1	1	1	1	1	1
20:31669807-31670541	706	715	-	17.0918	GGACAGCGCC	NA	NA	NA	NA	NA	NA	R_only	17	1	1	1	1	1	0	1	0	0	1	1	1	1	0	1	1	1	1	1	0	1	0	1
20:31968230-31969116	325	333	+	14.551	GTCAGCACC	372	381	+	17.0918	GGACAGCGCC	38	Altered_gap	22	1	1	1	1	1	1	1	1	1	1	1	1	1	1	1	1	1	1	1	0	1	1	1
20:32098804-32099204	222	231	+	16.3673	GGACAGCTCC	NA	NA	NA	NA	NA	NA	R_only	3	0	0	1	0	0	0	0	0	0	0	0	0	0	0	0	0	1	0	0	0	1	0	0
20:33192845-33193534	253	262	-	16.3673	GGACAGCTCC	NA	NA	NA	NA	NA	NA	R_only	23	1	1	1	1	1	1	1	1	1	1	1	1	1	1	1	1	1	1	1	1	1	1	1
20:33401303-33402152	310	318	-	15.4592	TTCAGCACC	NA	NA	NA	NA	NA	NA	L_only	21	1	1	1	0	1	1	1	1	1	1	1	1	1	1	1	1	1	1	1	0	1	1	1
20:35226989-35227695	206	214	+	15.4592	TTCAGCACC	NA	NA	NA	NA	NA	NA	L_only	23	1	1	1	1	1	1	1	1	1	1	1	1	1	1	1	1	1	1	1	1	1	1	1
20:35769168-35769488	197	206	-	16.3673	GGACAGCTCC	NA	NA	NA	NA	NA	NA	R_only	3	0	0	1	0	0	0	0	0	0	0	0	0	1	0	0	0	0	0	0	0	1	0	0
20:36301709-36302189	219	228	-	16.3673	GGACAGCTCC	NA	NA	NA	NA	NA	NA	R_only	6	0	1	1	0	0	0	0	0	0	0	0	0	0	0	1	0	1	1	0	0	1	0	0
20:36344140-36345204	573	582	+	16.3673	GGACAGCTCC	NA	NA	NA	NA	NA	NA	R_only	23	1	1	1	1	1	1	1	1	1	1	1	1	1	1	1	1	1	1	1	1	1	1	1
20:36383607-36384858	604	612	-	15.4592	TTCAGCACC	654	663	-	15.898	GGACAGCACC	41	Flipped	22	1	1	1	0	1	1	1	1	1	1	1	1	1	1	1	1	1	1	1	1	1	1	1
20:36951659-36952424	474	482	-	15.4592	TTCAGCACC	NA	NA	NA	NA	NA	NA	L_only	2	0	0	0	0	0	0	0	0	0	0	0	0	0	0	0	1	0	0	0	0	0	0	1
20:37453223-37453929	258	267	+	16.3673	GGACAGCTCC	NA	NA	NA	NA	NA	NA	R_only	22	1	1	1	1	1	1	1	0	1	1	1	1	1	1	1	1	1	1	1	1	1	1	1
20:3784171-3784738	240	249	+	16.3673	GGACAGCTCC	NA	NA	NA	NA	NA	NA	R_only	15	0	1	1	0	1	0	1	0	1	0	0	1	1	1	0	1	1	1	1	0	1	1	1
20:37901165-37902511	750	759	-	17.0918	GGACAGCGCC	768	776	-	15.4592	TTCAGCACC	8	Altered_gap	22	1	1	1	1	1	1	1	1	1	1	1	1	1	1	1	1	1	1	1	1	1	1	1
20:38380730-38381130	210	219	+	16.3673	GGACAGCTCC	NA	NA	NA	NA	NA	NA	R_only	2	0	0	0	0	0	0	0	0	0	0	0	0	0	0	0	0	1	0	0	0	1	0	0
20:38887126-38887547	195	204	+	16.3673	GGACAGCTCC	NA	NA	NA	NA	NA	NA	R_only	5	0	0	1	0	0	0	0	0	1	0	0	0	0	0	1	0	1	0	0	0	1	0	0
20:39195481-39196236	460	469	+	16.3673	GGACAGCTCC	NA	NA	NA	NA	NA	NA	R_only	22	1	1	1	1	1	1	1	1	1	1	0	1	1	1	1	1	1	1	1	1	1	1	1
20:40587032-40587432	207	216	+	16.3673	GGACAGCTCC	NA	NA	NA	NA	NA	NA	R_only	4	0	0	0	0	1	0	0	0	0	0	0	0	0	0	1	0	1	1	0	0	0	0	0
20:40680514-40680774	116	124	+	15.4592	TTCAGCACC	NA	NA	NA	NA	NA	NA	L_only	2	0	0	0	0	0	0	0	0	0	0	0	0	0	0	0	0	0	1	0	0	0	1	0
20:41654736-41655538	338	347	-	16.3673	GGACAGCTCC	NA	NA	NA	NA	NA	NA	R_only	23	1	1	1	1	1	1	1	1	1	1	1	1	1	1	1	1	1	1	1	1	1	1	1
20:41935711-41936055	114	122	+	15.4592	TTCAGCACC	NA	NA	NA	NA	NA	NA	L_only	2	0	0	0	0	0	0	0	0	0	0	0	0	0	0	1	0	0	1	0	0	0	0	0
20:42024490-42025307	347	356	-	16.3673	GGACAGCTCC	NA	NA	NA	NA	NA	NA	R_only	22	1	1	1	1	0	1	1	1	1	1	1	1	1	1	1	1	1	1	1	1	1	1	1
20:42040927-42041695	241	249	-	15.4592	TTCAGCACC	NA	NA	NA	NA	NA	NA	L_only	19	1	1	1	1	0	1	1	1	1	1	1	1	0	0	1	1	1	1	1	0	1	1	1
20:44209916-44211314	273	282	-	16.3673	GGACAGCTCC	NA	NA	NA	NA	NA	NA	R_only	21	1	1	1	1	1	1	1	1	1	1	1	1	1	1	1	1	1	1	1	0	1	1	0
20:44247860-44248768	485	493	+	15.4592	TTCAGCACC	NA	NA	NA	NA	NA	NA	L_only	22	1	1	1	0	1	1	1	1	1	1	1	1	1	1	1	1	1	1	1	1	1	1	1
20:44396426-44397141	205	214	-	16.3673	GGACAGCTCC	NA	NA	NA	NA	NA	NA	R_only	20	1	0	1	1	1	1	1	0	1	1	1	1	1	1	1	1	1	1	1	0	1	1	1
20:44776632-44777599	551	559	+	15.4592	TTCAGCACC	NA	NA	NA	NA	NA	NA	L_only	23	1	1	1	1	1	1	1	1	1	1	1	1	1	1	1	1	1	1	1	1	1	1	1
20:45019625-45020105	302	310	-	15.4592	TTCAGCACC	NA	NA	NA	NA	NA	NA	L_only	14	0	1	1	0	1	0	1	0	1	1	0	0	1	1	1	1	1	1	0	1	1	0	0
20:45882353-45883196	308	317	+	16.3673	GGACAGCTCC	NA	NA	NA	NA	NA	NA	R_only	9	0	1	1	0	0	0	1	0	1	1	0	0	0	0	0	1	1	1	0	0	1	0	0
20:46040107-46041676	980	988	-	15.4592	TTCAGCACC	NA	NA	NA	NA	NA	NA	L_only	23	1	1	1	1	1	1	1	1	1	1	1	1	1	1	1	1	1	1	1	1	1	1	1
20:46229268-46230066	471	479	-	15.4592	TTCAGCACC	NA	NA	NA	NA	NA	NA	L_only	23	1	1	1	1	1	1	1	1	1	1	1	1	1	1	1	1	1	1	1	1	1	1	1
20:46251297-46252094	291	300	+	16.3673	GGACAGCTCC	NA	NA	NA	NA	NA	NA	R_only	18	0	1	1	1	1	1	1	0	1	1	1	1	1	0	0	1	1	1	1	0	1	1	1
20:46261710-46262310	336	345	+	16.3673	GGACAGCTCC	NA	NA	NA	NA	NA	NA	R_only	23	1	1	1	1	1	1	1	1	1	1	1	1	1	1	1	1	1	1	1	1	1	1	1
20:46408285-46408575	137	146	+	16.3673	GGACAGCTCC	NA	NA	NA	NA	NA	NA	R_only	2	0	0	1	0	0	0	1	0	0	0	0	0	0	0	0	0	0	0	0	0	0	0	0
20:46523781-46524560	386	394	-	15.4592	TTCAGCACC	NA	NA	NA	NA	NA	NA	L_only	23	1	1	1	1	1	1	1	1	1	1	1	1	1	1	1	1	1	1	1	1	1	1	1
20:47015853-47016620	397	405	+	15.4592	TTCAGCACC	415	424	+	14.5102	GGACAGAGCC	9	Altered_gap	23	1	1	1	1	1	1	1	1	1	1	1	1	1	1	1	1	1	1	1	1	1	1	1
20:4730756-4731363	336	344	+	15.4592	TTCAGCACC	NA	NA	NA	NA	NA	NA	L_only	23	1	1	1	1	1	1	1	1	1	1	1	1	1	1	1	1	1	1	1	1	1	1	1
20:47358753-47359670	79	88	+	16.3673	GGACAGCTCC	NA	NA	NA	NA	NA	NA	R_only	3	0	0	0	0	0	0	1	1	0	0	0	0	0	0	0	0	0	0	0	0	1	0	1
20:4828446-4828836	181	190	-	16.3673	GGACAGCTCC	NA	NA	NA	NA	NA	NA	R_only	3	0	0	0	0	0	0	0	0	1	0	0	0	0	0	0	0	0	1	0	0	1	0	0
20:48459350-48459750	189	198	-	16.3673	GGACAGCTCC	NA	NA	NA	NA	NA	NA	R_only	2	0	0	0	0	0	0	0	0	0	0	0	0	0	0	0	0	1	1	0	0	0	0	0
20:48522909-48523833	451	459	-	15.4592	TTCAGCACC	NA	NA	NA	NA	NA	NA	L_only	23	1	1	1	1	1	1	1	1	1	1	1	1	1	1	1	1	1	1	1	1	1	1	1
20:49482491-49483533	459	468	-	17.0918	GGACAGCGCC	NA	NA	NA	NA	NA	NA	R_only	23	1	1	1	1	1	1	1	1	1	1	1	1	1	1	1	1	1	1	1	1	1	1	1
20:49482491-49483533	302	311	-	14.6837	GGACAGCGAC	320	328	-	15.4592	TTCAGCACC	8	Altered_gap	23	1	1	1	1	1	1	1	1	1	1	1	1	1	1	1	1	1	1	1	1	1	1	1
20:49914599-49915577	62	70	-	15.4592	TTCAGCACC	NA	NA	NA	NA	NA	NA	L_only	3	0	1	0	0	0	0	0	0	0	0	0	0	0	0	0	0	0	0	0	0	1	0	1
20:49989698-49990018	273	281	-	15.4592	TTCAGCACC	NA	NA	NA	NA	NA	NA	L_only	2	0	0	0	0	0	0	0	0	0	0	0	0	0	0	0	1	0	0	0	0	1	0	0
20:50635920-50636985	309	318	+	16.3673	GGACAGCTCC	NA	NA	NA	NA	NA	NA	R_only	7	0	0	1	0	1	0	0	0	0	1	0	0	1	0	0	1	0	1	0	0	0	0	1
20:51153647-51154490	385	394	-	16.3673	GGACAGCTCC	NA	NA	NA	NA	NA	NA	R_only	4	0	0	1	0	0	0	0	0	0	1	0	0	0	0	1	0	1	0	0	0	0	0	0
20:5128813-5129391	253	262	-	16.3673	GGACAGCTCC	NA	NA	NA	NA	NA	NA	R_only	18	1	1	1	1	0	1	1	0	1	1	0	0	1	1	1	1	1	1	1	0	1	1	1
20:51514705-51515215	298	307	+	16.3673	GGACAGCTCC	NA	NA	NA	NA	NA	NA	R_only	5	0	0	1	0	1	0	0	0	0	0	0	1	0	0	0	0	1	1	0	0	0	0	0
20:5399978-5401284	339	347	+	13.6837	TCCAGCACC	385	394	-	16.3673	GGACAGCTCC	37	Convergent	23	1	1	1	1	1	1	1	1	1	1	1	1	1	1	1	1	1	1	1	1	1	1	1
20:5399978-5401284	385	394	-	16.3673	GGACAGCTCC	403	411	-	15.4592	TTCAGCACC	8	Altered_gap	23	1	1	1	1	1	1	1	1	1	1	1	1	1	1	1	1	1	1	1	1	1	1	1
20:54794081-54794425	163	172	-	16.3673	GGACAGCTCC	NA	NA	NA	NA	NA	NA	R_only	2	0	0	0	0	0	0	0	0	0	0	0	0	0	0	1	0	0	1	0	0	0	0	0
20:56244122-56244762	333	342	-	16.3673	GGACAGCTCC	NA	NA	NA	NA	NA	NA	R_only	19	1	1	1	1	0	1	1	1	1	1	1	0	0	1	1	1	1	1	0	1	1	1	1
20:56328673-56329786	397	405	-	15.4592	TTCAGCACC	NA	NA	NA	NA	NA	NA	L_only	23	1	1	1	1	1	1	1	1	1	1	1	1	1	1	1	1	1	1	1	1	1	1	1
20:567597-567997	200	209	+	16.3673	GGACAGCTCC	NA	NA	NA	NA	NA	NA	R_only	3	0	0	0	0	0	0	0	0	0	0	0	0	0	0	0	0	1	1	0	0	0	1	0
20:56973449-56974258	275	284	+	17.0918	GGACAGCGCC	NA	NA	NA	NA	NA	NA	R_only	5	0	1	0	0	1	0	0	0	0	0	0	1	0	0	1	0	0	1	0	0	0	0	0
20:57281050-57281306	97	105	+	15.4592	TTCAGCACC	NA	NA	NA	NA	NA	NA	L_only	2	0	0	1	0	0	0	0	0	0	0	0	0	0	0	0	0	0	1	0	0	0	0	0
20:57699292-57700048	362	370	-	15.4592	TTCAGCACC	NA	NA	NA	NA	NA	NA	L_only	2	0	0	0	0	0	0	0	0	0	0	0	0	0	0	1	0	0	0	1	0	0	0	0
20:57735910-57736406	244	253	+	16.3673	GGACAGCTCC	NA	NA	NA	NA	NA	NA	R_only	3	0	0	1	0	0	0	0	0	0	0	0	0	0	0	0	0	0	0	0	0	1	0	1
20:57843156-57843546	200	208	-	15.4592	TTCAGCACC	NA	NA	NA	NA	NA	NA	L_only	4	0	0	1	0	0	0	0	0	1	0	0	0	0	0	1	0	0	1	0	0	0	0	0
20:58371729-58372369	367	375	-	15.4592	TTCAGCACC	NA	NA	NA	NA	NA	NA	L_only	10	0	1	1	0	0	0	0	0	1	1	0	1	1	0	1	1	1	1	0	0	0	0	0
20:5950022-5950751	299	307	+	15.4592	TTCAGCACC	NA	NA	NA	NA	NA	NA	L_only	8	0	0	1	0	0	0	1	1	1	0	1	0	0	0	0	1	0	0	1	0	0	1	0
20:59648381-59649112	53	61	-	15.4592	TTCAGCACC	NA	NA	NA	NA	NA	NA	L_only	2	0	1	0	0	0	0	0	0	0	0	0	0	0	0	1	0	0	0	0	0	0	0	0
20:60239308-60239652	167	175	+	15.4592	TTCAGCACC	NA	NA	NA	NA	NA	NA	L_only	2	0	0	0	0	0	0	0	0	0	0	0	0	0	0	1	0	0	1	0	0	0	0	0
20:60920803-60921786	422	431	-	16.3673	GGACAGCTCC	NA	NA	NA	NA	NA	NA	R_only	18	0	1	1	1	1	0	1	1	1	1	0	1	1	1	1	1	0	1	1	1	1	0	1
20:61042447-61043258	223	232	+	14.5102	GGACAGAGCC	259	267	-	15.4592	TTCAGCACC	26	Convergent	17	1	1	1	1	1	0	1	0	1	1	0	1	0	1	1	1	1	1	1	0	1	0	1
20:61331615-61332331	251	259	-	15.4592	TTCAGCACC	NA	NA	NA	NA	NA	NA	L_only	19	1	1	1	1	1	0	1	0	1	1	1	1	0	1	1	1	1	1	1	0	1	1	1
20:62220210-62221055	183	192	+	17.0918	GGACAGCGCC	NA	NA	NA	NA	NA	NA	R_only	22	1	1	1	1	1	1	1	1	1	1	1	1	1	1	1	1	1	1	1	1	1	1	1
20:62271938-62272338	187	196	-	16.3673	GGACAGCTCC	NA	NA	NA	NA	NA	NA	R_only	2	0	0	0	0	0	0	0	0	0	0	0	0	0	0	1	0	1	0	0	0	0	0	0
20:62576497-62577350	514	523	+	16.3673	GGACAGCTCC	NA	NA	NA	NA	NA	NA	R_only	23	1	1	1	1	1	1	1	1	1	1	1	1	1	1	1	1	1	1	1	1	1	1	1
20:6269056-6269914	120	128	+	15.4592	TTCAGCACC	NA	NA	NA	NA	NA	NA	L_only	16	0	1	1	1	1	1	0	0	1	1	0	1	1	1	1	1	1	1	1	0	1	0	0
20:6269056-6269914	300	309	-	16.3673	GGACAGCTCC	NA	NA	NA	NA	NA	NA	R_only	16	0	1	1	1	1	1	0	0	1	1	0	1	1	1	1	1	1	1	1	0	1	0	0
20:62709375-62709683	157	166	-	17.0918	GGACAGCGCC	NA	NA	NA	NA	NA	NA	R_only	2	0	0	0	0	0	0	0	0	0	0	1	0	0	0	0	0	0	1	0	0	0	0	0
20:62963942-62964350	205	214	-	17.0918	GGACAGCGCC	NA	NA	NA	NA	NA	NA	R_only	3	0	0	1	0	0	0	0	0	1	0	0	0	0	0	0	0	1	0	0	0	0	0	0
20:63081810-63083003	647	655	+	15.4592	TTCAGCACC	664	673	+	16.3673	GGACAGCTCC	8	Altered_gap	23	1	1	1	1	1	1	1	1	1	1	1	1	1	1	1	1	1	1	1	1	1	1	1
20:63116050-63117024	570	579	+	17.0918	GGACAGCGCC	NA	NA	NA	NA	NA	NA	R_only	22	1	1	1	0	1	1	1	1	1	1	1	1	1	1	1	1	1	1	1	1	1	1	1
20:63178766-63179517	222	231	-	17.0918	GGACAGCGCC	NA	NA	NA	NA	NA	NA	R_only	20	1	0	1	1	1	1	1	1	1	1	1	1	1	1	1	1	1	1	1	0	1	1	0
20:63223260-63223980	218	227	+	16.3673	GGACAGCTCC	NA	NA	NA	NA	NA	NA	R_only	8	0	0	1	0	0	0	0	0	0	0	0	0	0	0	1	1	1	1	0	0	1	1	1
20:63359604-63359897	147	156	-	16.3673	GGACAGCTCC	NA	NA	NA	NA	NA	NA	R_only	3	0	0	0	0	1	0	0	0	0	0	1	0	0	0	0	0	0	1	0	0	0	0	0
20:63475001-63475694	395	404	-	17.0918	GGACAGCGCC	406	414	+	15.4592	TTCAGCACC	1	Divergent	22	1	1	1	1	1	1	1	1	1	1	1	1	1	1	1	1	1	1	1	0	1	1	1
20:63475001-63475694	395	404	-	17.0918	GGACAGCGCC	415	423	+	13.6837	TCCAGCACC	10	Divergent	22	1	1	1	1	1	1	1	1	1	1	1	1	1	1	1	1	1	1	1	0	1	1	1
20:63641985-63642433	293	301	+	15.4592	TTCAGCACC	NA	NA	NA	NA	NA	NA	L_only	5	0	0	0	0	0	0	1	0	0	0	1	0	0	0	1	0	1	1	0	0	0	0	0
20:63645310-63645910	115	123	+	15.4592	TTCAGCACC	NA	NA	NA	NA	NA	NA	L_only	7	1	0	0	0	1	1	0	0	0	0	1	1	0	1	0	0	0	0	1	0	1	0	0
20:63651507-63653005	628	636	-	15.4592	TTCAGCACC	NA	NA	NA	NA	NA	NA	L_only	4	0	1	0	0	1	0	0	0	0	1	0	0	0	0	1	1	0	0	0	0	0	1	0
20:63858705-63859065	90	99	+	16.3673	GGACAGCTCC	NA	NA	NA	NA	NA	NA	R_only	2	0	0	0	0	0	0	1	0	0	0	0	0	0	1	0	0	0	0	0	0	0	0	0
20:64192118-64193055	456	464	+	15.4592	TTCAGCACC	NA	NA	NA	NA	NA	NA	L_only	22	1	1	1	0	1	1	1	1	1	1	1	1	1	1	1	1	1	1	1	1	1	1	1
20:64327298-64328130	327	335	-	14.551	GTCAGCACC	375	384	-	14.7143	GGACAGCGCT	39	Flipped	22	1	1	1	1	1	1	1	1	1	1	1	1	1	0	1	1	1	1	1	1	1	1	1
20:675103-676126	580	589	+	16.3673	GGACAGCTCC	NA	NA	NA	NA	NA	NA	R_only	23	1	1	1	1	1	1	1	1	1	1	1	1	1	1	1	1	1	1	1	1	1	1	1
20:6786742-6787298	291	299	-	15.4592	TTCAGCACC	NA	NA	NA	NA	NA	NA	L_only	4	0	0	1	0	0	0	0	0	1	0	0	0	0	0	0	0	0	1	1	0	0	0	0
20:7176394-7176784	189	198	+	16.3673	GGACAGCTCC	NA	NA	NA	NA	NA	NA	R_only	3	0	0	1	0	0	0	0	0	1	0	0	0	0	0	0	0	0	0	0	0	1	0	0
20:7608191-7608986	250	258	-	15.4592	TTCAGCACC	NA	NA	NA	NA	NA	NA	L_only	23	1	1	1	1	1	1	1	1	1	1	1	1	1	1	1	1	1	1	1	1	1	1	1
20:878224-879400	707	715	+	15.4592	TTCAGCACC	NA	NA	NA	NA	NA	NA	L_only	23	1	1	1	1	1	1	1	1	1	1	1	1	1	1	1	1	1	1	1	1	1	1	1
21:13846413-13847172	506	514	+	15.4592	TTCAGCACC	522	531	+	17.0918	GGACAGCGCC	7	Altered_gap	21	1	1	1	1	1	1	1	1	1	1	1	0	1	1	1	1	1	1	1	0	1	1	1
21:14988713-14989424	261	269	-	15.4592	TTCAGCACC	NA	NA	NA	NA	NA	NA	L_only	9	0	0	1	0	1	0	0	0	1	0	0	1	0	1	0	1	0	1	1	0	1	0	0
21:15064893-15066001	498	507	+	16.3673	GGACAGCTCC	NA	NA	NA	NA	NA	NA	R_only	21	1	1	1	1	1	1	1	0	1	1	1	1	1	1	1	1	1	1	1	0	1	1	1
21:15446183-15446573	208	216	-	15.4592	TTCAGCACC	NA	NA	NA	NA	NA	NA	L_only	2	0	0	0	0	0	0	0	0	1	0	0	0	0	0	0	0	0	1	0	0	0	0	0
21:15729833-15730438	438	447	-	17.0918	GGACAGCGCC	NA	NA	NA	NA	NA	NA	R_only	3	0	0	1	0	0	0	0	0	1	0	0	0	0	1	0	0	0	0	0	0	0	0	0
21:31356477-31356797	139	148	-	17.0918	GGACAGCGCC	NA	NA	NA	NA	NA	NA	R_only	2	0	0	0	0	0	0	0	0	0	0	0	0	0	0	0	0	0	1	0	0	1	0	0
21:33157233-33157990	330	338	+	15.4592	TTCAGCACC	NA	NA	NA	NA	NA	NA	L_only	20	0	1	1	0	1	1	1	1	1	1	0	1	1	1	1	1	1	1	1	1	1	1	1
21:33265615-33266125	260	269	+	16.3673	GGACAGCTCC	NA	NA	NA	NA	NA	NA	R_only	14	0	1	0	0	1	1	0	0	1	1	0	1	1	1	1	1	1	1	0	0	1	1	0
21:33981246-33982094	571	580	+	14.6837	GGACAGCGAC	611	619	+	13.8571	TTCAGGACC	30	Flipped	6	0	0	0	0	0	0	0	0	1	1	0	0	1	1	0	1	0	0	0	0	1	0	0
21:35491087-35491589	226	235	-	16.3673	GGACAGCTCC	NA	NA	NA	NA	NA	NA	R_only	14	0	0	1	0	1	0	1	0	1	1	0	1	1	1	1	1	0	1	0	1	1	1	0
21:35659079-35659445	180	189	+	16.3673	GGACAGCTCC	NA	NA	NA	NA	NA	NA	R_only	4	0	0	1	0	0	0	0	0	0	0	0	0	1	0	1	0	0	0	0	0	1	0	0
21:36579876-36580276	200	209	-	16.3673	GGACAGCTCC	NA	NA	NA	NA	NA	NA	R_only	3	0	0	1	0	0	0	0	0	0	0	0	0	0	0	0	1	1	0	0	0	0	0	0
21:38533810-38534450	306	315	+	16.3673	GGACAGCTCC	NA	NA	NA	NA	NA	NA	R_only	15	0	1	1	0	1	0	1	0	1	1	0	1	1	0	1	1	1	1	1	1	1	0	0
21:40300121-40300930	350	358	+	15.4592	TTCAGCACC	366	375	+	16.3673	GGACAGCTCC	7	Altered_gap	13	0	0	1	0	1	0	0	1	1	1	0	1	0	0	1	1	1	1	1	0	1	1	0
21:40622422-40622978	266	275	+	16.3673	GGACAGCTCC	NA	NA	NA	NA	NA	NA	R_only	6	0	0	0	0	1	0	0	1	1	0	0	0	0	0	1	0	0	1	1	0	0	0	0
21:41490216-41490856	311	320	+	17.0918	GGACAGCGCC	NA	NA	NA	NA	NA	NA	R_only	13	0	1	1	0	1	0	1	0	0	1	1	0	1	0	1	1	1	1	0	0	1	1	0
21:41779016-41779691	134	143	+	17.0918	GGACAGCGCC	NA	NA	NA	NA	NA	NA	R_only	6	0	1	0	0	1	0	0	0	0	0	1	0	0	0	1	1	1	1	0	0	0	0	0
21:42437703-42438449	274	283	-	16.3673	GGACAGCTCC	NA	NA	NA	NA	NA	NA	R_only	22	1	1	1	1	1	1	1	1	1	1	1	1	0	1	1	1	1	1	1	1	1	1	1
21:42560208-42560498	136	145	-	17.0918	GGACAGCGCC	NA	NA	NA	NA	NA	NA	R_only	3	0	0	0	1	0	0	1	0	0	0	0	0	0	0	0	0	0	1	0	0	0	0	0
21:43290414-43291129	238	247	-	16.3673	GGACAGCTCC	NA	NA	NA	NA	NA	NA	R_only	16	0	1	1	0	1	1	1	0	1	1	1	1	0	0	1	1	1	1	0	1	1	1	0
21:43364332-43364732	162	171	+	16.3673	GGACAGCTCC	NA	NA	NA	NA	NA	NA	R_only	3	0	0	0	0	0	0	0	0	0	0	0	0	0	0	0	1	1	1	0	0	0	0	0
21:43884196-43884844	404	412	-	15.4592	TTCAGCACC	NA	NA	NA	NA	NA	NA	L_only	2	0	0	0	0	0	0	0	0	0	1	0	0	0	0	0	1	0	0	0	0	0	0	0
21:43904944-43905191	145	153	-	15.4592	TTCAGCACC	NA	NA	NA	NA	NA	NA	L_only	2	0	0	0	0	0	0	0	0	0	0	0	0	0	0	0	1	0	1	0	0	0	0	0
21:44196254-44196598	233	242	+	16.3673	GGACAGCTCC	NA	NA	NA	NA	NA	NA	R_only	2	0	0	0	0	0	0	0	0	0	0	0	0	0	0	1	0	0	0	0	0	0	1	0
21:44254037-44254453	217	226	+	17.0918	GGACAGCGCC	NA	NA	NA	NA	NA	NA	R_only	5	0	0	1	0	0	0	0	0	1	0	0	0	1	0	0	0	1	1	0	0	0	0	0
21:44499521-44500365	338	346	-	15.4592	TTCAGCACC	NA	NA	NA	NA	NA	NA	L_only	14	0	1	1	0	1	0	0	0	1	1	1	1	1	1	1	1	1	1	0	0	1	0	0
21:45645489-45647015	542	550	-	15.4592	TTCAGCACC	NA	NA	NA	NA	NA	NA	L_only	23	1	1	1	1	1	1	1	1	1	1	1	1	1	1	1	1	1	1	1	1	1	1	1
21:46635118-46636492	977	986	-	17.0918	GGACAGCGCC	NA	NA	NA	NA	NA	NA	R_only	4	0	0	0	0	0	0	1	0	1	1	0	0	0	0	0	1	0	0	0	0	1	0	1
22:15840191-15840591	210	218	+	15.4592	TTCAGCACC	NA	NA	NA	NA	NA	NA	L_only	4	0	0	1	0	0	0	0	0	1	0	0	0	0	0	1	0	1	0	0	0	0	0	0
22:17058056-17058566	278	287	+	17.0918	GGACAGCGCC	NA	NA	NA	NA	NA	NA	R_only	23	1	1	1	1	1	1	1	1	1	1	1	1	1	1	1	1	1	1	1	1	1	1	1
22:17120213-17120752	304	313	+	17.0918	GGACAGCGCC	NA	NA	NA	NA	NA	NA	R_only	22	1	1	1	0	1	1	1	1	1	1	1	1	1	1	1	1	1	1	1	1	1	1	1
22:17818147-17818857	246	255	+	16.3673	GGACAGCTCC	NA	NA	NA	NA	NA	NA	R_only	17	1	1	1	1	1	0	0	0	1	1	1	1	1	1	1	1	1	1	0	0	1	1	0
22:19201806-19202454	371	380	+	16.3673	GGACAGCTCC	NA	NA	NA	NA	NA	NA	R_only	20	1	1	1	1	1	0	0	0	1	1	1	1	1	1	1	1	1	1	1	1	1	1	1
22:19695823-19696099	135	144	+	17.0918	GGACAGCGCC	NA	NA	NA	NA	NA	NA	R_only	2	0	0	0	0	0	0	0	0	0	0	0	0	0	0	0	1	0	1	0	0	0	0	0
22:20079644-20080250	122	131	+	17.0918	GGACAGCGCC	NA	NA	NA	NA	NA	NA	R_only	10	0	0	0	0	0	0	1	1	1	0	1	0	1	1	0	0	0	1	1	0	1	0	1
22:21026432-21026693	78	86	+	13.4796	CTCAGCACC	134	143	-	14.6327	GGACAGGGCC	47	Convergent	2	0	0	0	0	0	0	0	0	0	0	0	0	0	0	0	1	0	1	0	0	0	0	0
22:21681586-21681986	193	202	-	16.3673	GGACAGCTCC	NA	NA	NA	NA	NA	NA	R_only	3	0	0	0	0	0	0	0	0	0	0	0	0	0	0	0	1	1	1	0	0	0	0	0
22:22046253-22046653	209	218	+	16.3673	GGACAGCTCC	NA	NA	NA	NA	NA	NA	R_only	3	0	0	0	0	0	0	0	0	0	0	0	0	0	0	0	1	1	1	0	0	0	0	0
22:23556028-23556592	198	207	+	14.6327	GGACAGGGCC	209	217	-	13.4694	ATCAGCACC	1	Convergent	6	0	0	1	0	0	0	0	0	1	0	0	0	0	0	0	1	1	1	0	0	1	0	0
22:23692534-23693319	269	277	+	15.4592	TTCAGCACC	NA	NA	NA	NA	NA	NA	L_only	23	1	1	1	1	1	1	1	1	1	1	1	1	1	1	1	1	1	1	1	1	1	1	1
22:24813899-24814219	158	167	+	16.3673	GGACAGCTCC	NA	NA	NA	NA	NA	NA	R_only	4	0	0	1	0	0	0	0	0	0	0	0	0	0	0	0	0	1	1	0	0	1	0	0
22:25193307-25194066	424	432	+	15.4592	TTCAGCACC	NA	NA	NA	NA	NA	NA	L_only	23	1	1	1	1	1	1	1	1	1	1	1	1	1	1	1	1	1	1	1	1	1	1	1
22:25857293-25858126	260	268	-	15.4592	TTCAGCACC	NA	NA	NA	NA	NA	NA	L_only	14	0	0	1	0	1	1	1	0	1	1	0	1	0	0	1	1	1	1	1	0	1	1	0
22:25924091-25924498	246	254	-	15.4592	TTCAGCACC	NA	NA	NA	NA	NA	NA	L_only	2	0	0	0	0	0	0	0	1	0	0	0	0	0	0	0	0	0	1	0	0	0	0	0
22:26170503-26171319	470	478	+	15.4592	TTCAGCACC	NA	NA	NA	NA	NA	NA	L_only	23	1	1	1	1	1	1	1	1	1	1	1	1	1	1	1	1	1	1	1	1	1	1	1
22:26363905-26364827	347	355	-	15.4592	TTCAGCACC	NA	NA	NA	NA	NA	NA	L_only	11	0	0	1	0	1	0	0	0	1	0	1	1	0	0	1	1	1	1	1	0	0	1	1
22:26949127-26949745	282	291	-	16.3673	GGACAGCTCC	NA	NA	NA	NA	NA	NA	R_only	23	1	1	1	1	1	1	1	1	1	1	1	1	1	1	1	1	1	1	1	1	1	1	1
22:26977698-26978382	250	258	-	15.4592	TTCAGCACC	NA	NA	NA	NA	NA	NA	L_only	23	1	1	1	1	1	1	1	1	1	1	1	1	1	1	1	1	1	1	1	1	1	1	1
22:27345198-27345471	127	136	-	16.3673	GGACAGCTCC	NA	NA	NA	NA	NA	NA	R_only	3	0	0	0	0	1	0	0	0	0	0	0	0	0	0	1	0	0	1	0	0	0	0	0
22:27454733-27455430	268	277	-	16.3673	GGACAGCTCC	NA	NA	NA	NA	NA	NA	R_only	23	1	1	1	1	1	1	1	1	1	1	1	1	1	1	1	1	1	1	1	1	1	1	1
22:29004666-29005191	183	191	-	15.4592	TTCAGCACC	NA	NA	NA	NA	NA	NA	L_only	2	0	0	0	0	0	0	1	0	0	0	0	0	0	0	0	0	0	1	0	0	0	0	0
22:29478043-29479306	149	158	+	17.0918	GGACAGCGCC	NA	NA	NA	NA	NA	NA	R_only	23	1	1	1	1	1	1	1	1	1	1	1	1	1	1	1	1	1	1	1	1	1	1	1
22:29716543-29717558	400	408	-	15.4592	TTCAGCACC	NA	NA	NA	NA	NA	NA	L_only	22	1	1	1	0	1	1	1	1	1	1	1	1	1	1	1	1	1	1	1	1	1	1	1
22:30459057-30459939	451	459	-	15.4592	TTCAGCACC	NA	NA	NA	NA	NA	NA	L_only	23	1	1	1	1	1	1	1	1	1	1	1	1	1	1	1	1	1	1	1	1	1	1	1
22:30802573-30803345	366	374	-	15.4592	TTCAGCACC	NA	NA	NA	NA	NA	NA	L_only	22	1	1	1	0	1	1	1	1	1	1	1	1	1	1	1	1	1	1	1	1	1	1	1
22:30806547-30807244	231	240	+	16.3673	GGACAGCTCC	NA	NA	NA	NA	NA	NA	R_only	23	1	1	1	1	1	1	1	1	1	1	1	1	1	1	1	1	1	1	1	1	1	1	1
22:30830009-30830594	377	386	+	17.0918	GGACAGCGCC	NA	NA	NA	NA	NA	NA	R_only	5	0	0	1	0	0	0	0	0	0	0	0	0	1	0	0	0	0	1	1	0	0	0	1
22:30998409-30998684	135	144	-	16.3673	GGACAGCTCC	NA	NA	NA	NA	NA	NA	R_only	2	0	0	0	0	0	0	0	0	0	0	0	0	0	0	0	1	0	1	0	0	0	0	0
22:32106807-32107526	334	342	-	15.4592	TTCAGCACC	NA	NA	NA	NA	NA	NA	L_only	23	1	1	1	1	1	1	1	1	1	1	1	1	1	1	1	1	1	1	1	1	1	1	1
22:32686354-32686757	191	199	-	15.4592	TTCAGCACC	NA	NA	NA	NA	NA	NA	L_only	6	0	0	1	0	0	0	0	0	1	0	0	0	0	0	1	1	1	1	0	0	0	0	0
22:33076256-33076977	331	339	-	15.4592	TTCAGCACC	NA	NA	NA	NA	NA	NA	L_only	21	0	1	1	1	1	1	1	1	1	1	1	1	0	1	1	1	1	1	1	1	1	1	1
22:34414788-34415466	263	272	-	16.3673	GGACAGCTCC	NA	NA	NA	NA	NA	NA	R_only	23	1	1	1	1	1	1	1	1	1	1	1	1	1	1	1	1	1	1	1	1	1	1	1
22:36334049-36334631	237	246	+	17.0918	GGACAGCGCC	NA	NA	NA	NA	NA	NA	R_only	4	0	0	0	0	0	0	0	0	1	0	0	0	0	1	0	1	1	1	0	0	0	0	0
22:36644055-36645019	380	388	-	15.4592	TTCAGCACC	NA	NA	NA	NA	NA	NA	L_only	23	1	1	1	1	1	1	1	1	1	1	1	1	1	1	1	1	1	1	1	1	1	1	1
22:36703242-36703971	288	296	-	15.4592	TTCAGCACC	299	308	+	16.3673	GGACAGCTCC	2	Divergent	23	1	1	1	1	1	1	1	1	1	1	1	1	1	1	1	1	1	1	1	1	1	1	1
22:36865328-36865884	35	43	+	15.4592	TTCAGCACC	NA	NA	NA	NA	NA	NA	L_only	22	1	1	1	1	1	1	1	1	1	1	1	1	1	1	1	1	1	1	1	0	1	1	1
22:36865328-36865884	302	311	+	17.0918	GGACAGCGCC	325	333	+	13.4796	CTCAGCACC	13	Flipped	22	1	1	1	1	1	1	1	1	1	1	1	1	1	1	1	1	1	1	1	0	1	1	1
22:37235449-37235849	205	214	-	17.0918	GGACAGCGCC	NA	NA	NA	NA	NA	NA	R_only	2	0	0	0	0	0	0	0	0	0	0	0	0	0	0	0	0	1	1	0	0	0	0	0
22:38141618-38141875	98	106	+	13.4694	ATCAGCACC	114	123	+	14.8265	GGACAGCTGC	7	Altered_gap	3	0	0	0	0	0	0	0	0	0	1	0	0	0	0	0	1	0	1	0	0	0	0	0
22:38824252-38825338	445	453	-	15.4592	TTCAGCACC	NA	NA	NA	NA	NA	NA	L_only	23	1	1	1	1	1	1	1	1	1	1	1	1	1	1	1	1	1	1	1	1	1	1	1
22:39240958-39241755	336	345	+	16.3673	GGACAGCTCC	NA	NA	NA	NA	NA	NA	R_only	14	1	1	0	0	1	0	1	0	1	1	0	0	0	1	1	1	1	1	0	0	1	1	1
22:39545302-39546414	658	666	+	15.4592	TTCAGCACC	NA	NA	NA	NA	NA	NA	L_only	22	1	1	1	0	1	1	1	1	1	1	1	1	1	1	1	1	1	1	1	1	1	1	1
22:41092300-41092901	304	313	+	17.0918	GGACAGCGCC	NA	NA	NA	NA	NA	NA	R_only	2	0	0	0	0	0	0	0	0	1	0	0	0	0	0	0	0	0	0	0	0	1	0	0
22:41147741-41148101	163	171	+	15.4592	TTCAGCACC	NA	NA	NA	NA	NA	NA	L_only	22	1	1	1	1	1	1	1	0	1	1	1	1	1	1	1	1	1	1	1	1	1	1	1
22:42189028-42190169	930	939	-	16.3673	GGACAGCTCC	NA	NA	NA	NA	NA	NA	R_only	10	0	1	1	0	1	0	0	0	1	0	0	1	1	0	0	1	1	1	0	1	1	0	1
22:43905523-43906367	357	366	-	17.0918	GGACAGCGCC	NA	NA	NA	NA	NA	NA	R_only	11	0	1	0	0	0	0	1	0	1	1	0	0	1	1	1	1	1	1	0	0	1	0	0
22:44609473-44609998	225	234	-	16.3673	GGACAGCTCC	NA	NA	NA	NA	NA	NA	R_only	12	1	0	1	0	1	0	1	0	0	0	0	1	0	0	1	1	1	1	0	0	1	1	1
22:44975312-44976075	427	435	-	15.4592	TTCAGCACC	NA	NA	NA	NA	NA	NA	L_only	21	1	1	1	0	1	1	1	1	1	1	1	1	1	1	1	1	1	1	1	0	1	1	1
22:45007326-45007620	142	151	-	16.3673	GGACAGCTCC	NA	NA	NA	NA	NA	NA	R_only	2	0	0	0	0	1	0	0	0	0	0	1	0	0	0	0	0	0	0	0	0	0	0	0
22:45007690-45008479	144	152	-	15.4592	TTCAGCACC	NA	NA	NA	NA	NA	NA	L_only	23	1	1	1	1	1	1	1	1	1	1	1	1	1	1	1	1	1	1	1	1	1	1	1
22:45532016-45532336	166	175	-	17.0918	GGACAGCGCC	NA	NA	NA	NA	NA	NA	R_only	2	0	0	0	0	0	0	0	0	0	0	0	0	0	0	0	0	0	1	0	0	1	0	0
22:46335461-46336236	349	358	+	17.0918	GGACAGCGCC	NA	NA	NA	NA	NA	NA	R_only	9	0	0	1	0	1	1	0	0	0	0	1	0	0	0	0	1	1	1	0	0	0	1	1
22:46337740-46338380	325	333	-	15.4592	TTCAGCACC	NA	NA	NA	NA	NA	NA	L_only	14	0	0	1	1	0	1	1	0	1	1	0	1	0	1	0	1	1	1	0	0	1	1	1
22:47419177-47419991	248	257	-	16.3673	GGACAGCTCC	NA	NA	NA	NA	NA	NA	R_only	20	1	1	1	1	0	1	1	1	1	1	1	0	1	0	1	1	1	1	1	1	1	1	1
22:48166981-48167839	461	469	-	15.4592	TTCAGCACC	NA	NA	NA	NA	NA	NA	L_only	21	1	1	1	1	1	1	1	1	1	1	0	1	1	0	1	1	1	1	1	1	1	1	1
22:48286940-48287695	287	296	+	17.0918	GGACAGCGCC	NA	NA	NA	NA	NA	NA	R_only	6	0	0	0	0	1	0	0	0	0	0	0	1	0	0	1	0	0	1	1	0	0	0	1
22:48644088-48644728	336	345	+	16.3673	GGACAGCTCC	NA	NA	NA	NA	NA	NA	R_only	20	1	1	1	1	0	0	1	1	1	1	1	1	1	0	1	1	1	1	1	1	1	1	1
22:49230011-49230707	451	459	+	15.4592	TTCAGCACC	468	477	+	16.3673	GGACAGCTCC	8	Altered_gap	23	1	1	1	1	1	1	1	1	1	1	1	1	1	1	1	1	1	1	1	1	1	1	1
22:49393564-49393979	194	203	+	15.898	GGACAGCACC	244	252	+	13.4796	CTCAGCACC	40	Flipped	7	0	0	1	0	0	0	0	0	1	0	0	0	0	0	1	0	1	1	0	1	1	0	0
22:49919127-49919527	223	232	-	17.0918	GGACAGCGCC	NA	NA	NA	NA	NA	NA	R_only	2	0	0	0	0	0	0	0	0	0	0	0	0	0	0	0	0	1	1	0	0	0	0	0
22:50498124-50498764	286	295	+	16.3673	GGACAGCTCC	NA	NA	NA	NA	NA	NA	R_only	20	1	1	1	0	1	1	1	1	1	1	1	0	1	1	1	1	1	1	1	0	1	1	1
22:50599717-50600572	552	561	+	16.3673	GGACAGCTCC	563	571	+	13.4694	ATCAGCACC	1	Flipped	23	1	1	1	1	1	1	1	1	1	1	1	1	1	1	1	1	1	1	1	1	1	1	1
22:50599717-50600572	537	545	+	14.551	GTCAGCACC	579	588	+	16.3673	GGACAGCTCC	33	Altered_gap	23	1	1	1	1	1	1	1	1	1	1	1	1	1	1	1	1	1	1	1	1	1	1	1
22:50599717-50600572	537	545	+	14.551	GTCAGCACC	552	561	+	16.3673	GGACAGCTCC	6	Altered_gap	23	1	1	1	1	1	1	1	1	1	1	1	1	1	1	1	1	1	1	1	1	1	1	1
22:50599717-50600572	563	571	+	13.4694	ATCAGCACC	579	588	+	16.3673	GGACAGCTCC	7	Altered_gap	23	1	1	1	1	1	1	1	1	1	1	1	1	1	1	1	1	1	1	1	1	1	1	1
3:100880738-100881138	185	194	-	16.3673	GGACAGCTCC	NA	NA	NA	NA	NA	NA	R_only	5	0	0	1	0	0	0	0	0	0	0	0	0	0	1	0	0	1	1	0	0	1	0	0
3:10136527-10137167	306	315	+	16.3673	GGACAGCTCC	NA	NA	NA	NA	NA	NA	R_only	10	0	0	0	1	1	0	1	0	0	1	0	0	1	0	1	1	1	1	0	0	1	0	0
3:101433175-101434372	654	662	+	15.4592	TTCAGCACC	NA	NA	NA	NA	NA	NA	L_only	10	0	1	1	0	0	0	1	0	1	1	0	1	0	0	1	1	1	1	1	0	0	0	0
3:10459871-10461006	390	398	-	15.4592	TTCAGCACC	NA	NA	NA	NA	NA	NA	L_only	23	1	1	1	1	1	1	1	1	1	1	1	1	1	1	1	1	1	1	1	1	1	1	1
3:10459871-10461006	518	527	-	16.3673	GGACAGCTCC	537	545	-	14.551	GTCAGCACC	9	Altered_gap	23	1	1	1	1	1	1	1	1	1	1	1	1	1	1	1	1	1	1	1	1	1	1	1
3:10459871-10461006	451	460	-	16.3673	GGACAGCTCC	NA	NA	NA	NA	NA	NA	R_only	23	1	1	1	1	1	1	1	1	1	1	1	1	1	1	1	1	1	1	1	1	1	1	1
3:10546319-10546878	246	255	+	16.3673	GGACAGCTCC	NA	NA	NA	NA	NA	NA	R_only	18	0	1	1	1	1	1	1	1	1	1	0	1	1	0	1	1	1	1	1	0	1	1	0
3:10738622-10738966	157	166	+	17.0918	GGACAGCGCC	NA	NA	NA	NA	NA	NA	R_only	2	0	0	0	0	0	0	0	0	0	0	0	0	0	0	1	0	0	1	0	0	0	0	0
3:108528773-108529163	181	189	+	15.4592	TTCAGCACC	NA	NA	NA	NA	NA	NA	L_only	3	0	0	1	0	0	1	0	0	1	0	0	0	0	0	0	0	0	0	0	0	0	0	0
3:109973642-109974409	284	292	-	15.4592	TTCAGCACC	NA	NA	NA	NA	NA	NA	L_only	21	1	1	1	0	1	1	1	1	1	1	1	1	1	0	1	1	1	1	1	1	1	1	1
3:114178604-114179466	371	379	-	15.4592	TTCAGCACC	NA	NA	NA	NA	NA	NA	L_only	23	1	1	1	1	1	1	1	1	1	1	1	1	1	1	1	1	1	1	1	1	1	1	1
3:115419579-115419979	183	191	+	15.4592	TTCAGCACC	NA	NA	NA	NA	NA	NA	L_only	2	0	0	1	0	0	0	0	0	0	0	0	0	0	0	0	0	1	0	0	0	0	0	0
3:115486822-115487378	244	253	-	16.3673	GGACAGCTCC	NA	NA	NA	NA	NA	NA	R_only	12	0	0	1	0	1	0	0	0	1	0	0	1	1	0	0	1	1	1	1	1	1	1	0
3:115599752-115600072	154	163	-	16.3673	GGACAGCTCC	NA	NA	NA	NA	NA	NA	R_only	2	0	0	0	0	0	0	0	0	0	0	0	0	1	0	0	0	0	0	0	0	1	0	0
3:116579690-116580456	294	302	+	15.4592	TTCAGCACC	NA	NA	NA	NA	NA	NA	L_only	23	1	1	1	1	1	1	1	1	1	1	1	1	1	1	1	1	1	1	1	1	1	1	1
3:117322690-117323634	383	391	-	15.4592	TTCAGCACC	NA	NA	NA	NA	NA	NA	L_only	22	0	1	1	1	1	1	1	1	1	1	1	1	1	1	1	1	1	1	1	1	1	1	1
3:119463386-119464082	193	201	+	15.4592	TTCAGCACC	NA	NA	NA	NA	NA	NA	L_only	10	0	0	1	0	0	1	1	0	1	0	1	0	1	0	0	0	1	1	1	0	0	0	1
3:120814317-120814957	398	407	+	16.3673	GGACAGCTCC	NA	NA	NA	NA	NA	NA	R_only	5	0	0	0	0	0	0	0	0	1	1	0	0	0	0	0	0	1	1	0	0	1	0	0
3:122918862-122919603	289	298	-	16.3673	GGACAGCTCC	NA	NA	NA	NA	NA	NA	R_only	23	1	1	1	1	1	1	1	1	1	1	1	1	1	1	1	1	1	1	1	1	1	1	1
3:122921712-122922285	383	392	+	17.0918	GGACAGCGCC	NA	NA	NA	NA	NA	NA	R_only	7	0	1	0	0	1	0	0	0	1	0	0	0	0	0	1	0	1	1	0	0	0	1	0
3:123275555-123276374	147	156	+	16.3673	GGACAGCTCC	NA	NA	NA	NA	NA	NA	R_only	2	0	1	0	0	0	0	0	0	0	0	0	0	0	0	0	1	0	0	0	0	0	0	0
3:123635220-123635490	126	134	+	15.4592	TTCAGCACC	NA	NA	NA	NA	NA	NA	L_only	2	0	0	1	0	0	0	0	0	0	0	0	0	0	0	0	0	0	1	0	0	0	0	0
3:124966540-124967020	225	234	+	16.3673	GGACAGCTCC	NA	NA	NA	NA	NA	NA	R_only	5	0	1	0	0	0	0	0	0	0	0	0	0	1	0	0	1	1	1	0	0	0	0	0
3:125958486-125958735	113	121	+	15.4592	TTCAGCACC	NA	NA	NA	NA	NA	NA	L_only	2	0	0	0	0	0	0	0	0	0	0	0	0	0	0	0	1	0	1	0	0	0	0	0
3:126986049-126986450	284	293	-	17.0918	GGACAGCGCC	NA	NA	NA	NA	NA	NA	R_only	3	0	0	0	0	0	0	0	0	0	0	0	0	0	0	0	1	1	1	0	0	0	0	0
3:127162717-127163525	294	303	-	16.3673	GGACAGCTCC	311	319	-	15.4592	TTCAGCACC	7	Altered_gap	23	1	1	1	1	1	1	1	1	1	1	1	1	1	1	1	1	1	1	1	1	1	1	1
3:127325143-127325933	333	341	+	15.4592	TTCAGCACC	NA	NA	NA	NA	NA	NA	L_only	18	0	1	1	0	1	1	1	0	1	1	0	1	1	0	1	1	1	1	1	1	1	1	1
3:127628771-127629873	577	586	+	16.3673	GGACAGCTCC	NA	NA	NA	NA	NA	NA	R_only	22	1	1	1	1	1	1	1	1	1	1	1	0	1	1	1	1	1	1	1	1	1	1	1
3:127786445-127786705	112	121	+	16.3673	GGACAGCTCC	NA	NA	NA	NA	NA	NA	R_only	2	0	0	0	0	0	0	0	1	0	0	0	0	1	0	0	0	0	0	0	0	0	0	0
3:128711550-128711940	220	228	-	15.4592	TTCAGCACC	NA	NA	NA	NA	NA	NA	L_only	5	0	0	1	0	0	0	1	0	1	0	0	0	0	0	0	1	0	1	0	0	0	0	0
3:12878877-12879928	565	573	-	15.4592	TTCAGCACC	NA	NA	NA	NA	NA	NA	L_only	20	1	1	1	0	1	1	1	0	1	1	1	1	1	1	1	1	1	1	1	0	1	1	1
3:129984047-129984861	280	289	+	17.0918	GGACAGCGCC	NA	NA	NA	NA	NA	NA	R_only	23	1	1	1	1	1	1	1	1	1	1	1	1	1	1	1	1	1	1	1	1	1	1	1
3:13141607-13142949	538	546	-	15.4592	TTCAGCACC	NA	NA	NA	NA	NA	NA	L_only	23	1	1	1	1	1	1	1	1	1	1	1	1	1	1	1	1	1	1	1	1	1	1	1
3:134601076-134601588	247	256	+	16.3673	GGACAGCTCC	NA	NA	NA	NA	NA	NA	R_only	11	0	1	1	0	1	0	0	0	1	0	0	1	1	0	1	1	1	1	0	0	1	0	0
3:135106364-135107122	366	374	-	15.4592	TTCAGCACC	NA	NA	NA	NA	NA	NA	L_only	23	1	1	1	1	1	1	1	1	1	1	1	1	1	1	1	1	1	1	1	1	1	1	1
3:136819992-136820622	316	324	-	15.4592	TTCAGCACC	NA	NA	NA	NA	NA	NA	L_only	23	1	1	1	1	1	1	1	1	1	1	1	1	1	1	1	1	1	1	1	1	1	1	1
3:137165435-137165835	203	212	+	16.3673	GGACAGCTCC	NA	NA	NA	NA	NA	NA	R_only	5	0	0	1	0	1	0	0	0	0	0	0	0	0	0	0	1	1	1	0	0	0	0	0
3:139289950-139290828	358	367	+	16.3673	GGACAGCTCC	NA	NA	NA	NA	NA	NA	R_only	10	1	1	1	0	0	0	0	0	0	1	1	0	1	0	0	1	1	1	0	0	1	0	0
3:139329272-139330158	295	304	-	17.0918	GGACAGCGCC	NA	NA	NA	NA	NA	NA	R_only	20	1	1	1	1	1	1	1	0	1	1	1	0	1	1	1	1	1	1	1	0	1	1	1
3:139970434-139971277	307	315	-	15.4592	TTCAGCACC	NA	NA	NA	NA	NA	NA	L_only	17	0	0	1	0	1	1	1	1	1	1	1	1	0	0	1	1	1	1	1	1	1	1	0
3:14124941-14126098	688	697	-	16.3673	GGACAGCTCC	NA	NA	NA	NA	NA	NA	R_only	22	1	1	1	1	1	1	1	1	1	1	1	1	1	1	1	1	1	1	1	0	1	1	1
3:141660380-141660908	332	341	-	16.3673	GGACAGCTCC	NA	NA	NA	NA	NA	NA	R_only	5	0	0	0	0	1	0	0	0	0	0	1	0	0	0	0	1	1	1	0	0	0	0	0
3:143686523-143687336	248	257	+	16.3673	GGACAGCTCC	NA	NA	NA	NA	NA	NA	R_only	17	0	1	1	0	1	1	1	0	1	1	0	1	0	0	1	1	1	1	1	1	1	1	1
3:14646965-14647605	407	416	+	16.3673	GGACAGCTCC	NA	NA	NA	NA	NA	NA	R_only	5	0	0	1	0	0	0	0	0	0	1	0	0	0	0	0	1	1	0	0	0	1	0	0
3:146605787-146606187	184	193	+	16.3673	GGACAGCTCC	NA	NA	NA	NA	NA	NA	R_only	6	0	0	1	0	0	0	1	0	0	0	0	0	0	0	1	0	1	1	0	1	0	0	0
3:148962499-148963286	256	265	-	17.0918	GGACAGCGCC	NA	NA	NA	NA	NA	NA	R_only	20	0	1	1	0	1	1	1	0	1	1	1	1	1	1	1	1	1	1	1	1	1	1	1
3:149813643-149814552	459	467	+	15.4592	TTCAGCACC	NA	NA	NA	NA	NA	NA	L_only	22	1	1	1	1	1	1	1	1	1	1	1	1	1	1	1	1	1	1	1	0	1	1	1
3:150972480-150973120	331	340	+	16.3673	GGACAGCTCC	NA	NA	NA	NA	NA	NA	R_only	12	0	1	1	0	1	0	1	0	0	1	0	1	1	0	1	1	1	1	0	0	1	0	0
3:152296239-152297165	349	358	-	16.3673	GGACAGCTCC	NA	NA	NA	NA	NA	NA	R_only	9	0	0	1	0	0	1	0	0	1	1	0	0	1	0	0	1	1	1	0	0	1	0	0
3:154420925-154421708	343	352	-	16.3673	GGACAGCTCC	364	372	-	13.4694	ATCAGCACC	11	Altered_gap	23	1	1	1	1	1	1	1	1	1	1	1	1	1	1	1	1	1	1	1	1	1	1	1
3:157654458-157654718	158	166	-	15.4592	TTCAGCACC	NA	NA	NA	NA	NA	NA	L_only	3	0	0	1	0	0	0	0	0	0	0	0	0	0	0	0	1	0	1	0	0	0	0	0
3:159273395-159274110	418	426	+	15.4592	TTCAGCACC	NA	NA	NA	NA	NA	NA	L_only	23	1	1	1	1	1	1	1	1	1	1	1	1	1	1	1	1	1	1	1	1	1	1	1
3:159971299-159971699	190	199	+	16.3673	GGACAGCTCC	NA	NA	NA	NA	NA	NA	R_only	5	0	0	0	0	1	0	0	0	0	0	1	0	0	0	1	0	1	1	0	0	0	0	0
3:160133615-160134255	352	361	+	16.3673	GGACAGCTCC	NA	NA	NA	NA	NA	NA	R_only	20	1	1	1	1	1	1	1	0	1	1	0	1	1	0	1	1	1	1	1	1	1	1	1
3:160170920-160171403	274	282	-	15.4592	TTCAGCACC	NA	NA	NA	NA	NA	NA	L_only	10	0	1	1	0	0	1	0	0	1	0	0	0	1	0	1	0	1	1	0	0	1	1	0
3:161343100-161343488	168	177	-	16.3673	GGACAGCTCC	NA	NA	NA	NA	NA	NA	R_only	2	0	0	0	0	0	0	0	0	0	0	0	0	0	0	1	0	0	0	0	0	1	0	0
3:16425577-16426341	263	272	+	16.3673	GGACAGCTCC	NA	NA	NA	NA	NA	NA	R_only	19	0	1	1	0	1	1	1	0	1	1	1	1	1	0	1	1	1	1	1	1	1	1	1
3:167913149-167913539	199	207	-	15.4592	TTCAGCACC	NA	NA	NA	NA	NA	NA	L_only	2	0	0	1	0	0	0	0	0	1	0	0	0	0	0	0	0	0	0	0	0	0	0	0
3:170603622-170604472	352	360	-	15.4592	TTCAGCACC	NA	NA	NA	NA	NA	NA	L_only	22	0	1	1	1	1	1	1	1	1	1	1	1	1	1	1	1	1	1	1	1	1	1	1
3:174826069-174826459	192	200	+	15.4592	TTCAGCACC	NA	NA	NA	NA	NA	NA	L_only	5	0	0	1	0	0	0	0	0	1	0	0	0	0	0	1	0	1	1	0	0	0	0	0
3:175340231-175340986	301	310	+	16.3673	GGACAGCTCC	NA	NA	NA	NA	NA	NA	R_only	13	0	1	1	0	1	1	0	0	0	0	0	0	1	1	1	0	1	1	1	1	1	1	0
3:178684759-178685509	309	318	+	16.3673	GGACAGCTCC	NA	NA	NA	NA	NA	NA	R_only	21	0	1	1	1	1	1	1	1	1	1	0	1	1	1	1	1	1	1	1	1	1	1	1
3:180036496-180037509	305	313	-	15.4592	TTCAGCACC	NA	NA	NA	NA	NA	NA	L_only	21	1	1	0	1	1	1	1	1	1	1	1	1	1	1	1	1	1	1	1	0	1	1	1
3:183905232-183905959	232	241	+	16.3673	GGACAGCTCC	NA	NA	NA	NA	NA	NA	R_only	19	1	1	1	1	1	0	1	1	1	1	1	0	1	1	1	1	1	1	0	0	1	1	1
3:184259311-184261508	675	683	-	15.4592	TTCAGCACC	686	695	+	16.3673	GGACAGCTCC	2	Divergent	20	1	1	1	1	1	1	1	1	1	1	1	1	1	1	1	1	1	1	1	1	1	1	1
3:185639326-185639806	259	268	+	16.3673	GGACAGCTCC	NA	NA	NA	NA	NA	NA	R_only	8	0	1	1	0	1	0	0	0	0	0	1	0	1	0	0	0	1	1	0	0	1	0	0
3:186511616-186512409	279	287	-	15.4592	TTCAGCACC	NA	NA	NA	NA	NA	NA	L_only	14	0	0	1	0	0	1	1	0	1	1	0	0	1	0	1	1	1	1	0	1	1	1	1
3:186517609-186518237	212	221	+	16.3673	GGACAGCTCC	NA	NA	NA	NA	NA	NA	R_only	4	0	0	1	0	0	0	1	0	0	0	0	0	0	0	0	0	1	0	0	0	1	0	0
3:187340505-187341270	263	271	-	15.4592	TTCAGCACC	NA	NA	NA	NA	NA	NA	L_only	12	0	1	1	0	1	0	1	0	1	1	0	1	0	0	1	1	1	1	1	0	0	0	0
3:187668943-187670447	874	882	+	15.4592	TTCAGCACC	NA	NA	NA	NA	NA	NA	L_only	23	1	1	1	1	1	1	1	1	1	1	1	1	1	1	1	1	1	1	1	1	1	1	1
3:188036338-188036834	106	114	+	15.4592	TTCAGCACC	NA	NA	NA	NA	NA	NA	L_only	2	0	0	0	0	0	0	1	0	0	0	0	0	0	0	0	0	0	0	0	0	0	0	1
3:189964672-189964948	142	151	-	16.3673	GGACAGCTCC	NA	NA	NA	NA	NA	NA	R_only	5	0	0	1	0	1	0	0	0	0	0	0	0	1	0	0	0	1	1	0	0	0	0	0
3:190116818-190117208	168	177	-	16.3673	GGACAGCTCC	NA	NA	NA	NA	NA	NA	R_only	16	1	1	1	0	1	1	0	0	1	0	1	0	1	1	1	0	1	1	0	1	1	1	1
3:190840051-190840857	282	290	+	15.4592	TTCAGCACC	NA	NA	NA	NA	NA	NA	L_only	23	1	1	1	1	1	1	1	1	1	1	1	1	1	1	1	1	1	1	1	1	1	1	1
3:192431898-192432378	255	264	-	16.3673	GGACAGCTCC	NA	NA	NA	NA	NA	NA	R_only	6	0	1	1	0	0	0	0	0	1	0	0	0	0	0	1	0	1	1	0	0	0	0	0
3:192513878-192514549	261	269	+	15.4592	TTCAGCACC	NA	NA	NA	NA	NA	NA	L_only	22	1	1	1	1	1	1	1	1	1	1	1	1	1	0	1	1	1	1	1	1	1	1	1
3:192727236-192727820	271	280	-	16.3673	GGACAGCTCC	NA	NA	NA	NA	NA	NA	R_only	21	1	1	1	1	1	1	1	1	1	0	1	1	1	1	1	0	1	1	1	1	1	1	1
3:192879735-192880017	115	123	+	15.4592	TTCAGCACC	NA	NA	NA	NA	NA	NA	L_only	3	0	0	1	0	0	0	0	0	0	0	0	0	1	0	0	0	0	1	0	0	0	0	0
3:194101513-194102164	241	249	+	13.4796	CTCAGCACC	254	263	-	17.0918	GGACAGCGCC	4	Convergent	12	0	1	1	1	0	1	1	0	0	1	0	0	0	0	1	1	1	0	1	0	0	1	1
3:194396020-194396924	803	812	-	16.3673	GGACAGCTCC	NA	NA	NA	NA	NA	NA	R_only	3	0	0	0	0	0	0	1	0	0	1	0	0	0	0	0	0	0	1	0	0	1	0	0
3:194396020-194396924	171	180	-	16.3673	GGACAGCTCC	NA	NA	NA	NA	NA	NA	R_only	3	0	0	0	0	0	0	1	0	0	1	0	0	0	0	0	0	0	1	0	0	1	0	0
3:194749763-194751085	233	242	-	14.8265	GGACAGCTGC	243	251	+	13.4694	ATCAGCACC	0	Divergent	15	0	0	1	1	1	0	1	1	1	1	0	1	1	1	1	1	1	1	0	0	1	0	0
3:194830281-194830824	174	183	+	14.5102	GGACAGAGCC	187	195	-	15.4592	TTCAGCACC	3	Convergent	4	0	0	1	0	0	0	0	0	0	0	0	0	0	0	1	0	1	1	0	0	0	0	0
3:195195865-195196268	208	217	+	17.0918	GGACAGCGCC	NA	NA	NA	NA	NA	NA	R_only	2	0	0	0	0	0	0	0	0	0	0	1	0	0	0	0	0	1	0	0	0	0	0	0
3:195815196-195815836	347	356	+	16.3673	GGACAGCTCC	NA	NA	NA	NA	NA	NA	R_only	7	0	0	1	0	0	0	0	0	0	1	1	0	0	0	1	1	1	1	0	0	0	0	0
3:196199341-196199731	202	211	+	16.3673	GGACAGCTCC	NA	NA	NA	NA	NA	NA	R_only	7	1	0	1	0	0	0	0	0	1	0	0	0	1	0	1	1	0	1	0	0	0	0	0
3:196431183-196431573	190	198	+	15.4592	TTCAGCACC	NA	NA	NA	NA	NA	NA	L_only	2	0	0	0	0	0	0	0	0	1	0	0	0	1	0	0	0	0	0	0	0	0	0	0
3:2303352-2304234	401	410	+	16.3673	GGACAGCTCC	NA	NA	NA	NA	NA	NA	R_only	23	1	1	1	1	1	1	1	1	1	1	1	1	1	1	1	1	1	1	1	1	1	1	1
3:3015405-3015961	264	272	+	15.4592	TTCAGCACC	NA	NA	NA	NA	NA	NA	L_only	6	0	0	1	0	0	0	0	0	1	0	0	0	0	0	1	1	0	1	1	0	0	0	0
3:30459256-30459656	199	208	-	16.3673	GGACAGCTCC	NA	NA	NA	NA	NA	NA	R_only	3	0	0	0	0	0	0	0	0	0	0	0	0	1	0	0	0	1	1	0	0	0	0	0
3:32959259-32959899	323	332	-	17.0918	GGACAGCGCC	NA	NA	NA	NA	NA	NA	R_only	13	0	0	1	1	1	1	1	0	1	1	0	1	1	0	0	1	1	1	0	0	0	1	0
3:34419738-34420386	280	288	-	15.4592	TTCAGCACC	NA	NA	NA	NA	NA	NA	L_only	21	0	1	1	1	1	1	1	1	1	1	1	1	0	1	1	1	1	1	1	1	1	1	1
3:34876167-34876592	164	172	-	15.4592	TTCAGCACC	NA	NA	NA	NA	NA	NA	L_only	4	0	0	0	0	0	0	0	0	0	0	0	0	0	0	1	0	1	1	0	0	0	1	0
3:36868583-36869223	234	243	-	14.4592	GGACAGTGCC	245	253	-	13.4796	CTCAGCACC	1	Altered_gap	4	0	0	0	0	0	0	0	0	0	1	0	0	0	0	0	0	1	1	1	0	0	0	0
3:38755012-38755627	83	91	-	15.4592	TTCAGCACC	NA	NA	NA	NA	NA	NA	L_only	23	1	1	1	1	1	1	1	1	1	1	1	1	1	1	1	1	1	1	1	1	1	1	1
3:39107062-39108241	816	825	-	17.0918	GGACAGCGCC	NA	NA	NA	NA	NA	NA	R_only	10	0	0	1	0	0	0	0	0	1	1	0	0	0	0	1	1	1	1	1	0	1	1	1
3:39808744-39809254	222	231	+	16.3673	GGACAGCTCC	NA	NA	NA	NA	NA	NA	R_only	10	0	0	0	0	1	0	1	0	1	0	0	1	0	1	1	1	1	1	0	0	1	0	0
3:40309731-40310399	414	423	+	17.0918	GGACAGCGCC	NA	NA	NA	NA	NA	NA	R_only	2	0	0	0	0	0	0	0	0	0	1	0	0	0	0	0	1	0	0	0	0	0	0	0
3:43445696-43446488	308	317	-	16.3673	GGACAGCTCC	NA	NA	NA	NA	NA	NA	R_only	12	0	0	1	0	1	0	1	0	1	1	0	1	1	0	1	1	1	1	0	0	1	0	0
3:45620908-45621320	213	222	-	16.3673	GGACAGCTCC	NA	NA	NA	NA	NA	NA	R_only	3	0	0	0	0	0	0	0	0	1	0	0	0	0	0	0	0	1	1	0	0	0	0	0
3:46717216-46718024	385	394	+	17.0918	GGACAGCGCC	NA	NA	NA	NA	NA	NA	R_only	9	0	0	1	0	1	0	0	0	1	1	0	1	0	0	0	1	1	1	0	0	0	1	0
3:47380336-47381595	569	578	+	17.0918	GGACAGCGCC	NA	NA	NA	NA	NA	NA	R_only	3	0	0	1	0	0	0	0	0	1	0	0	0	0	0	0	1	0	0	1	0	0	0	0
3:47475375-47475956	302	311	+	17.0918	GGACAGCGCC	NA	NA	NA	NA	NA	NA	R_only	22	1	1	1	1	1	1	1	1	1	1	1	1	1	1	1	1	1	1	1	0	1	1	1
3:47837700-47837960	103	112	+	16.3673	GGACAGCTCC	NA	NA	NA	NA	NA	NA	R_only	2	0	0	0	0	0	0	0	0	0	0	0	0	0	0	0	1	0	1	0	0	0	0	0
3:48609352-48610229	670	678	-	15.4592	TTCAGCACC	NA	NA	NA	NA	NA	NA	L_only	4	0	0	0	0	0	0	0	0	1	0	0	1	0	0	0	1	0	1	0	0	0	0	1
3:48662802-48664519	313	322	-	17.0918	GGACAGCGCC	NA	NA	NA	NA	NA	NA	R_only	17	1	0	0	0	1	1	1	1	1	1	1	1	1	1	1	1	1	1	1	0	1	1	0
3:48662802-48664519	225	233	-	15.4592	TTCAGCACC	NA	NA	NA	NA	NA	NA	L_only	17	1	0	0	0	1	1	1	1	1	1	1	1	1	1	1	1	1	1	1	0	1	1	0
3:49554217-49555125	497	505	+	15.4592	TTCAGCACC	516	525	+	16.3673	GGACAGCTCC	10	Altered_gap	23	1	1	1	1	1	1	1	1	1	1	1	1	1	1	1	1	1	1	1	1	1	1	1
3:49666758-49667135	214	222	-	15.4592	TTCAGCACC	NA	NA	NA	NA	NA	NA	L_only	2	0	0	0	0	0	0	0	0	0	0	0	0	0	1	0	0	0	1	0	0	0	0	0
3:50328189-50328781	194	203	+	16.3673	GGACAGCTCC	NA	NA	NA	NA	NA	NA	R_only	9	1	0	1	0	0	0	1	0	1	0	1	0	1	1	0	0	0	1	0	0	1	0	0
3:50404716-50405887	722	730	+	15.4592	TTCAGCACC	NA	NA	NA	NA	NA	NA	L_only	22	1	1	1	0	1	1	1	1	1	1	1	1	1	1	1	1	1	1	1	1	1	1	1
3:50459451-50460301	523	531	+	15.4592	TTCAGCACC	NA	NA	NA	NA	NA	NA	L_only	16	0	0	1	0	1	0	1	0	1	1	0	1	1	1	1	1	1	1	1	1	1	0	1
3:50506062-50506850	310	319	+	16.3673	GGACAGCTCC	NA	NA	NA	NA	NA	NA	R_only	12	0	1	1	0	1	0	1	0	1	1	0	1	1	0	0	1	1	1	0	0	1	0	0
3:50912741-50913005	128	137	+	16.3673	GGACAGCTCC	NA	NA	NA	NA	NA	NA	R_only	3	0	0	1	0	1	0	0	0	0	0	0	0	0	0	0	0	0	1	0	0	0	0	0
3:53158791-53159889	432	440	-	15.4592	TTCAGCACC	NA	NA	NA	NA	NA	NA	L_only	15	0	0	1	0	1	1	1	0	1	1	0	0	1	1	1	1	1	1	1	0	1	0	1
3:53970591-53971147	270	278	-	15.4592	TTCAGCACC	NA	NA	NA	NA	NA	NA	L_only	22	0	1	1	1	1	1	1	1	1	1	1	1	1	1	1	1	1	1	1	1	1	1	1
3:54178008-54178260	123	132	-	16.3673	GGACAGCTCC	NA	NA	NA	NA	NA	NA	R_only	2	0	0	1	0	0	0	0	0	0	0	0	0	0	0	0	0	0	1	0	0	0	0	0
3:54187814-54188820	603	611	-	15.4592	TTCAGCACC	NA	NA	NA	NA	NA	NA	L_only	23	1	1	1	1	1	1	1	1	1	1	1	1	1	1	1	1	1	1	1	1	1	1	1
3:54187814-54188820	542	551	+	14.6837	GGACAGCGAC	568	576	+	13.8571	TTCAGGACC	16	Flipped	23	1	1	1	1	1	1	1	1	1	1	1	1	1	1	1	1	1	1	1	1	1	1	1
3:55639024-55639594	326	334	-	15.4592	TTCAGCACC	NA	NA	NA	NA	NA	NA	L_only	13	0	1	1	0	0	1	0	0	1	0	0	1	1	1	1	1	0	1	1	0	1	1	0
3:56494312-56495201	530	538	+	15.4592	TTCAGCACC	NA	NA	NA	NA	NA	NA	L_only	23	1	1	1	1	1	1	1	1	1	1	1	1	1	1	1	1	1	1	1	1	1	1	1
3:56971206-56971881	246	255	-	16.3673	GGACAGCTCC	NA	NA	NA	NA	NA	NA	R_only	8	0	1	0	0	0	0	0	0	1	0	0	0	1	0	0	1	1	1	0	0	1	1	0
3:57805604-57806142	332	341	+	16.3673	GGACAGCTCC	NA	NA	NA	NA	NA	NA	R_only	21	1	1	1	0	1	1	1	0	1	1	1	1	1	1	1	1	1	1	1	1	1	1	1
3:58355830-58356335	323	331	+	15.4592	TTCAGCACC	NA	NA	NA	NA	NA	NA	L_only	3	0	0	0	0	0	0	0	0	1	0	0	0	1	0	0	0	0	1	0	0	0	0	0
3:58526084-58526580	254	263	+	16.3673	GGACAGCTCC	NA	NA	NA	NA	NA	NA	R_only	12	0	0	1	0	0	0	1	0	1	0	0	0	1	1	1	1	1	1	0	0	1	1	1
3:58587809-58588703	398	407	-	16.3673	GGACAGCTCC	NA	NA	NA	NA	NA	NA	R_only	23	1	1	1	1	1	1	1	1	1	1	1	1	1	1	1	1	1	1	1	1	1	1	1
3:61315812-61316308	248	257	+	16.3673	GGACAGCTCC	NA	NA	NA	NA	NA	NA	R_only	20	0	0	1	1	1	1	1	1	1	1	0	1	1	1	1	1	1	1	1	1	1	1	1
3:62318862-62319866	614	622	-	15.4592	TTCAGCACC	NA	NA	NA	NA	NA	NA	L_only	22	1	1	1	1	1	1	1	1	1	1	1	1	1	1	0	1	1	1	1	1	1	1	1
3:62318862-62319866	694	702	+	15.4592	TTCAGCACC	NA	NA	NA	NA	NA	NA	L_only	22	1	1	1	1	1	1	1	1	1	1	1	1	1	1	0	1	1	1	1	1	1	1	1
3:63670549-63670939	187	195	+	15.4592	TTCAGCACC	NA	NA	NA	NA	NA	NA	L_only	6	0	0	0	0	0	0	0	0	1	0	0	0	1	0	1	0	1	1	0	0	1	0	0
3:64730988-64731308	144	153	+	16.3673	GGACAGCTCC	175	183	+	13.6837	TCCAGCACC	21	Flipped	2	0	0	0	0	0	0	0	0	0	0	0	0	0	0	0	0	0	1	0	0	1	0	0
3:68306417-68307188	347	355	-	15.4592	TTCAGCACC	NA	NA	NA	NA	NA	NA	L_only	23	1	1	1	1	1	1	1	1	1	1	1	1	1	1	1	1	1	1	1	1	1	1	1
3:71744733-71745133	208	217	-	16.3673	GGACAGCTCC	NA	NA	NA	NA	NA	NA	R_only	6	0	0	1	0	1	0	0	0	1	0	0	0	0	0	0	0	1	1	0	0	1	0	0
3:76842256-76842656	168	176	+	15.4592	TTCAGCACC	NA	NA	NA	NA	NA	NA	L_only	4	0	0	1	0	0	0	0	0	0	0	0	0	0	0	0	0	1	1	0	0	1	0	0
3:79818019-79818409	185	194	-	16.3673	GGACAGCTCC	NA	NA	NA	NA	NA	NA	R_only	5	0	0	0	0	1	0	0	0	1	0	0	0	0	0	1	0	1	1	0	0	0	0	0
3:82281089-82281872	323	332	-	16.3673	GGACAGCTCC	NA	NA	NA	NA	NA	NA	R_only	17	0	0	1	1	1	1	1	1	1	1	0	1	1	0	1	0	1	1	1	1	1	1	0
3:8318198-8318698	258	266	-	15.4592	TTCAGCACC	NA	NA	NA	NA	NA	NA	L_only	12	0	1	1	0	1	0	0	0	1	0	0	1	1	0	1	0	1	1	1	0	0	1	1
3:8416901-8417301	217	226	+	16.3673	GGACAGCTCC	NA	NA	NA	NA	NA	NA	R_only	2	0	0	0	0	0	0	0	0	0	0	0	0	0	0	0	0	1	1	0	0	0	0	0
3:9500507-9501515	253	262	-	16.3673	GGACAGCTCC	NA	NA	NA	NA	NA	NA	R_only	20	0	1	1	1	1	1	1	0	1	1	0	1	1	1	1	1	1	1	1	1	1	1	1
3:9551835-9552749	588	596	-	15.4592	TTCAGCACC	NA	NA	NA	NA	NA	NA	L_only	23	1	1	1	1	1	1	1	1	1	1	1	1	1	1	1	1	1	1	1	1	1	1	1
3:9890447-9890963	326	334	+	15.4592	TTCAGCACC	NA	NA	NA	NA	NA	NA	L_only	6	0	0	0	0	0	0	1	0	1	0	0	0	1	0	0	1	0	0	0	0	1	0	1
3:99562089-99562860	257	265	+	13.4694	ATCAGCACC	274	283	+	16.3673	GGACAGCTCC	8	Altered_gap	23	1	1	1	1	1	1	1	1	1	1	1	1	1	1	1	1	1	1	1	1	1	1	1
4:101332378-101333086	242	251	-	16.3673	GGACAGCTCC	NA	NA	NA	NA	NA	NA	R_only	20	1	1	1	0	1	1	1	1	1	1	0	0	1	1	1	1	1	1	1	1	1	1	1
4:103774318-103774718	198	207	+	16.3673	GGACAGCTCC	NA	NA	NA	NA	NA	NA	R_only	7	0	0	1	0	0	0	0	0	0	0	0	0	1	0	1	0	1	1	0	1	1	0	0
4:104662945-104663365	201	209	+	15.4592	TTCAGCACC	NA	NA	NA	NA	NA	NA	L_only	8	0	0	1	0	1	0	0	0	1	0	0	0	1	0	1	0	1	1	0	0	1	0	0
4:107719375-107720222	405	413	+	15.4592	TTCAGCACC	NA	NA	NA	NA	NA	NA	L_only	6	0	0	0	0	0	0	0	0	0	1	0	0	1	0	0	0	1	1	0	0	1	1	0
4:109810371-109811011	320	328	-	15.4592	TTCAGCACC	NA	NA	NA	NA	NA	NA	L_only	3	0	0	0	0	0	0	0	0	0	1	0	0	0	0	0	1	0	1	0	0	0	0	0
4:111944891-111945672	315	323	+	15.4592	TTCAGCACC	NA	NA	NA	NA	NA	NA	L_only	19	1	1	1	0	1	1	1	0	1	1	0	1	1	1	1	0	1	1	1	1	1	1	1
4:112705439-112705995	277	286	-	16.3673	GGACAGCTCC	NA	NA	NA	NA	NA	NA	R_only	15	0	1	0	0	1	0	1	1	1	0	1	0	1	0	1	1	1	1	1	1	1	0	1
4:114373397-114373953	318	326	-	15.4592	TTCAGCACC	NA	NA	NA	NA	NA	NA	L_only	9	0	1	1	0	0	0	0	0	1	0	0	0	1	0	1	0	1	1	1	0	1	0	0
4:115260185-115260601	212	221	-	16.3673	GGACAGCTCC	NA	NA	NA	NA	NA	NA	R_only	2	0	0	0	0	0	0	0	0	1	0	0	0	0	0	0	0	1	0	0	0	0	0	0
4:118668686-118669664	688	697	+	16.3673	GGACAGCTCC	NA	NA	NA	NA	NA	NA	R_only	23	1	1	1	1	1	1	1	1	1	1	1	1	1	1	1	1	1	1	1	1	1	1	1
4:11905527-11905847	156	165	+	16.3673	GGACAGCTCC	NA	NA	NA	NA	NA	NA	R_only	2	0	0	0	0	0	0	0	0	0	0	0	0	0	0	0	0	0	1	0	0	1	0	0
4:121107516-121107906	187	196	+	16.3673	GGACAGCTCC	NA	NA	NA	NA	NA	NA	R_only	8	0	0	1	0	1	0	0	0	1	0	0	0	1	0	1	0	1	1	0	0	1	0	0
4:121697015-121697818	266	275	-	16.3673	GGACAGCTCC	NA	NA	NA	NA	NA	NA	R_only	22	1	1	1	1	1	1	1	0	1	1	1	1	1	1	1	1	1	1	1	1	1	1	1
4:127079396-127079796	196	205	-	16.3673	GGACAGCTCC	NA	NA	NA	NA	NA	NA	R_only	2	0	0	0	0	0	0	0	0	0	0	0	0	0	0	0	0	1	0	0	0	1	0	0
4:134345039-134345679	287	296	-	16.3673	GGACAGCTCC	NA	NA	NA	NA	NA	NA	R_only	5	0	0	1	0	0	0	0	0	0	1	0	0	0	0	1	0	1	1	0	0	0	0	0
4:1347618-1348008	190	199	+	17.0918	GGACAGCGCC	NA	NA	NA	NA	NA	NA	R_only	4	0	0	0	0	0	0	0	0	1	0	0	0	1	0	0	1	0	1	0	0	0	0	0
4:13559458-13559782	188	197	-	16.3673	GGACAGCTCC	NA	NA	NA	NA	NA	NA	R_only	2	0	0	0	0	0	0	0	0	0	0	0	0	1	0	0	0	0	0	0	0	1	0	0
4:1421523-1422373	341	349	-	15.4592	TTCAGCACC	NA	NA	NA	NA	NA	NA	L_only	9	0	1	1	0	0	0	0	0	1	1	0	0	1	0	0	1	1	1	0	0	1	0	0
4:14650011-14650795	312	321	-	16.3673	GGACAGCTCC	NA	NA	NA	NA	NA	NA	R_only	14	0	1	1	0	1	0	0	1	1	1	0	1	1	0	1	0	1	1	1	0	1	0	1
4:14995143-14995556	200	209	+	16.3673	GGACAGCTCC	NA	NA	NA	NA	NA	NA	R_only	3	0	0	0	0	0	0	0	0	1	0	0	0	0	0	0	1	1	0	0	0	0	0	0
[truncated: 839 more rows]
